# Supplementary material for: Differential reconstructed gene interaction networks for deriving toxicity threshold in chemical risk assessment
Source: BMC Bioinformatics. 2013 Oct 9;14(Suppl 14):S3. doi: 10.1186/1471-2105-14-S14-S3 (PMC3851258; doi:10.1186/1471-2105-14-S14-S3)
Supplement: Additional file 1 — Differentially expressed genes. Breakdown of the two types of differentially expressed genes [file 1471-2105-14-S14-S3-S1.xlsx]

## Sheet: Active & DE genes
Supplementary file 1. Breakdown of the two types of differentially expressed genes. Y = Yes, N = No.
GeneID	Active gene	DE gene	Active (control)	Active (low)	Active (mid)	Active (high)		20
aceB	Y	Y	Y	Y	Y	Y	6	2
acnB	Y	N	N	N	N	Y	2	1
acpP	Y	N	N	N	N	Y	2	1
araF	Y	Y	N	N	N	Y	3	2
artP	Y	N	N	N	N	Y	2	1
aspA	Y	N	N	Y	Y	Y	4	1
atpI	Y	Y	N	N	N	Y	3	2
bax	Y	N	N	N	N	Y	2	1
chbA	Y	Y	N	N	N	Y	3	2
cld	Y	N	N	N	Y	Y	3	1
cspD	Y	N	Y	Y	Y	Y	5	1
cyaA	Y	N	N	N	N	Y	2	1
cyoA	Y	N	N	N	N	Y	2	1
cytR	Y	N	N	N	N	Y	2	1
dapF	Y	N	N	N	N	Y	2	1
dmsA	Y	N	N	N	N	Y	2	1
dsrA	Y	N	Y	N	Y	N	3	1
evgA	Y	N	N	N	N	Y	2	1
exuR	Y	N	N	N	Y	Y	3	1
fdhD	Y	N	Y	N	Y	N	3	1
fdoG	Y	N	Y	N	Y	Y	4	1
flgM	Y	N	N	N	N	Y	2	1
ftsK	Y	Y	N	N	Y	N	3	2
gadX	Y	Y	Y	N	Y	Y	5	2
gatY	Y	N	Y	Y	Y	Y	5	1
glgS	Y	N	Y	N	Y	Y	4	1
glnL	Y	N	N	N	N	Y	2	1
glpA	Y	N	Y	N	Y	Y	4	1
glpD	Y	N	Y	Y	Y	Y	5	1
gmk	Y	N	N	N	N	Y	2	1
hcaR	Y	N	N	N	N	Y	2	1
hisL	Y	N	N	N	N	Y	2	1
htpX	Y	N	Y	N	N	Y	3	1
ihfB	Y	Y	N	N	Y	Y	4	2
ileX	Y	Y	Y	N	N	Y	4	2
ilvL	Y	N	N	N	N	Y	2	1
lacZ	Y	Y	Y	N	Y	Y	5	2
ligA	Y	Y	Y	N	Y	N	4	2
lon	Y	N	N	N	N	Y	2	1
lpxC	Y	N	Y	N	Y	Y	4	1
manX	Y	N	Y	N	Y	Y	4	1
mltD	Y	N	Y	N	N	Y	3	1
msrB	Y	Y	Y	N	N	Y	4	2
ompA	Y	N	Y	Y	Y	Y	5	1
ompC	Y	N	Y	N	N	Y	3	1
ompX	Y	N	N	N	Y	Y	3	1
oppA	Y	N	Y	N	N	Y	3	1
panD	Y	N	N	N	Y	Y	3	1
pheL	Y	N	N	N	N	Y	2	1
pheM	Y	N	N	N	N	Y	2	1
ppa	Y	N	N	N	N	Y	2	1
proQ	Y	N	N	N	N	Y	2	1
pspE	Y	N	N	N	N	Y	2	1
ribB	Y	N	Y	N	Y	Y	4	1
rob	Y	Y	Y	N	N	N	3	2
rplN	Y	N	Y	N	Y	Y	4	1
rplY	Y	N	N	N	N	Y	2	1
rpmB	Y	N	N	N	N	Y	2	1
rpmE	Y	N	N	N	N	Y	2	1
rpoE	Y	N	N	N	N	Y	2	1
rpoH	Y	N	N	N	Y	Y	3	1
rpsB	Y	N	N	N	Y	Y	3	1
rpsJ	Y	N	N	N	N	Y	2	1
rpsL	Y	N	Y	N	N	N	2	1
rpsM	Y	Y	Y	Y	Y	Y	6	2
rpsO	Y	N	Y	Y	Y	N	4	1
rpsP	Y	N	Y	N	Y	Y	4	1
rpsT	Y	N	Y	N	Y	Y	4	1
rpsU	Y	N	N	N	Y	N	2	1
rrnA	Y	Y	N	N	N	Y	3	2
rrnB	Y	N	N	N	N	Y	2	1
rrnC	Y	N	N	N	Y	Y	3	1
rrnD	Y	N	Y	N	N	Y	3	1
rrnH	Y	N	Y	N	Y	Y	4	1
rsd	Y	N	Y	N	Y	Y	4	1
secE	Y	N	N	N	N	Y	2	1
serA	Y	Y	N	N	N	Y	3	2
smpA	Y	N	Y	N	N	Y	3	1
somA	Y	Y	Y	N	N	N	3	2
sraB	Y	N	N	N	N	Y	2	1
srlA	Y	N	N	N	N	Y	2	1
sstT	Y	N	N	N	N	Y	2	1
treB	Y	N	Y	N	N	Y	3	1
trmU	Y	Y	N	N	N	Y	3	2
tyrP	Y	N	N	N	N	Y	2	1
tyrS	Y	N	Y	N	N	N	2	1
uhpT	Y	Y	N	N	Y	Y	4	2
uspE	Y	N	N	N	N	Y	2	1
uspF	Y	N	Y	N	Y	Y	4	1
wrbA	Y	N	Y	N	Y	Y	4	1
xseB	Y	N	N	N	N	Y	2	1
yadF	Y	N	Y	N	Y	Y	4	1
yafD	Y	N	N	N	N	Y	2	1
yafK	Y	N	N	N	N	Y	2	1
yafL	Y	N	N	Y	Y	Y	4	1
yahM	Y	N	Y	N	Y	Y	4	1
ybdL	Y	N	N	N	N	Y	2	1
ybeB	Y	Y	N	N	N	Y	3	2
ycbK	Y	N	Y	N	Y	Y	4	1
ychF	Y	N	N	N	N	Y	2	1
ydgL	Y	N	Y	N	Y	Y	4	1
yeeE	Y	N	N	N	N	Y	2	1
yehS	Y	N	N	N	N	Y	2	1
yejG	Y	N	N	Y	Y	Y	4	1
yfdG	Y	N	Y	N	N	Y	3	1
ygjH	Y	N	Y	N	N	Y	3	1
yhhQ	Y	N	Y	N	Y	Y	4	1
ylaC	Y	N	N	N	N	Y	2	1
ymcC	Y	Y	Y	N	N	Y	4	2
yobF	Y	N	N	N	N	Y	2	1
yrbL	Y	N	Y	Y	Y	Y	5	1
accB	N	Y	N	N	N	N	1	1
alaS	N	Y	N	N	N	N	1	1
b2641	N	Y	N	N	N	N	1	1
bolA	N	Y	N	N	N	N	1	1
brnQ	N	Y	N	N	N	N	1	1
crl	N	Y	N	N	N	N	1	1
cvrA	N	Y	N	N	N	N	1	1
dppA	N	Y	N	N	N	N	1	1
feaB	N	Y	N	N	N	N	1	1
gadW	N	Y	N	N	N	N	1	1
gnd	N	Y	N	N	N	N	1	1
greA	N	Y	N	N	N	N	1	1
hemC	N	Y	N	N	N	N	1	1
htrL	N	Y	N	N	N	N	1	1
ilvC	N	Y	N	N	N	N	1	1
inaA	N	Y	N	N	N	N	1	1
insA_2	N	Y	N	N	N	N	1	1
insA_7	N	Y	N	N	N	N	1	1
marR	N	Y	N	N	N	N	1	1
modF	N	Y	N	N	N	N	1	1
mog	N	Y	N	N	N	N	1	1
pitA	N	Y	N	N	N	N	1	1
pmrD	N	Y	N	N	N	N	1	1
ppiB	N	Y	N	N	N	N	1	1
ppiD	N	Y	N	N	N	N	1	1
ptsG	N	Y	N	N	N	N	1	1
rbsD	N	Y	N	N	N	N	1	1
ribA	N	Y	N	N	N	N	1	1
rluE	N	Y	N	N	N	N	1	1
rph	N	Y	N	N	N	N	1	1
rpiA	N	Y	N	N	N	N	1	1
serC	N	Y	N	N	N	N	1	1
sodA	N	Y	N	N	N	N	1	1
ssb	N	Y	N	N	N	N	1	1
trxA	N	Y	N	N	N	N	1	1
xthA	N	Y	N	N	N	N	1	1
yaaW	N	Y	N	N	N	N	1	1
yahD	N	Y	N	N	N	N	1	1
yajO	N	Y	N	N	N	N	1	1
ybaY	N	Y	N	N	N	N	1	1
ybfE	N	Y	N	N	N	N	1	1
ybgI	N	Y	N	N	N	N	1	1
ybhK	N	Y	N	N	N	N	1	1
ybiH	N	Y	N	N	N	N	1	1
ybjP	N	Y	N	N	N	N	1	1
ycaD	N	Y	N	N	N	N	1	1
ycfD	N	Y	N	N	N	N	1	1
ydcM	N	Y	N	N	N	N	1	1
ydcS	N	Y	N	N	N	N	1	1
ydgH	N	Y	N	N	N	N	1	1
yejA	N	Y	N	N	N	N	1	1
yfbE	N	Y	N	N	N	N	1	1
yfbM	N	Y	N	N	N	N	1	1
yfcD	N	Y	N	N	N	N	1	1
yfdU	N	Y	N	N	N	N	1	1
yfeN	N	Y	N	N	N	N	1	1
yhiD	N	Y	N	N	N	N	1	1
yihN	N	Y	N	N	N	N	1	1
yjbJ	N	Y	N	N	N	N	1	1
yjbQ	N	Y	N	N	N	N	1	1
yjeB	N	Y	N	N	N	N	1	1
yjfI	N	Y	N	N	N	N	1	1
yjgA	N	Y	N	N	N	N	1	1
yliG	N	Y	N	N	N	N	1	1
ypeA	N	Y	N	N	N	N	1	1
	111	85	47	11	45	101
