# Supplementary material for: Differential reconstructed gene interaction networks for deriving toxicity threshold in chemical risk assessment
Source: BMC Bioinformatics. 2013 Oct 9;14(Suppl 14):S3. doi: 10.1186/1471-2105-14-S14-S3 (PMC3851258; doi:10.1186/1471-2105-14-S14-S3)
Supplement: Additional file 2 — Gene connectivity. Connectivity between 176 genes in four networks reconstructed from the control E. coli cells and those treated with 10, 100 and 1000 mg/L naphthenic acids [file 1471-2105-14-S14-S3-S2.xlsx]

## Sheet: Control
Supplementary file 2-1. Connectivity between 176 genes in the network reconstructed from the control E. coli cells
Edge start	Edge end	Confidence Level	Absolute value of CL			Sum of Absolute values	Percentage of select edges over all edges
rplN	rplN	0.446088	0.446088		all edges	120.893
ompC	ompC	0.35713	0.35713		top 704 edges	36.0625	0.298302
rrnC	rrnC	0.307912	0.307912		top 2000 edges	58.6356	0.485023
rplN	rpsM	0.252236	0.252236		top 6000 edges	89.0079	0.736256
rrnC	rplN	0.242071	0.242071
rrnD	rrnC	0.209351	0.209351
rrnC	rrnD	0.208907	0.208907		Percentage strength of select edge over the top edge
rpsM	rplN	0.205615	0.205615
ompA	ompC	0.173234	0.173234		top edge	0.446088
rrnC	ompA	0.165229	0.165229		704th edge	0.0258009	0.0578382
rpsL	rplN	0.161211	0.161211		2000th edge	0.012527	0.0280818
ompA	ompA	0.146953	0.146953		6000th edge	0.00478526	0.0107272
rpsL	rrnC	0.146953	0.146953
rpsM	rpsM	0.146395	0.146395
rrnD	rplN	0.145163	0.145163
rrnD	rrnD	0.143555	0.143555
ybaY	rrnC	0.141773	0.141773
rsd	rrnC	0.139111	0.139111
yrbL	ompC	0.137351	0.137351
ompA	rrnC	0.135095	0.135095
rplN	rplY	0.134278	0.134278
ompC	rplN	-0.13361	0.13361
rrnC	rpsL	0.133589	0.133589
rplN	gatY	0.129912	0.129912
rrnC	rsd	0.129568	0.129568
rpsP	rplN	0.127946	0.127946
rrnC	yrbL	0.126556	0.126556
rsd	rplN	0.124186	0.124186
rrnB	rplN	0.122598	0.122598
rrnD	ompA	0.122495	0.122495
rplN	rpsP	0.122296	0.122296
gadX	ompC	0.121018	0.121018
rrnC	ybaY	0.120883	0.120883
yahM	ompC	0.120619	0.120619
rplN	rrnC	0.117206	0.117206
rrnC	rpsM	0.114503	0.114503
ompC	rpsL	-0.112388	0.112388
ompC	rrnC	-0.112185	0.112185
rpsJ	rplN	0.11158	0.11158
ompA	yrbL	0.108567	0.108567
rpmB	rplN	0.107467	0.107467
ybaY	ompA	0.105651	0.105651
rplY	rplN	0.104179	0.104179
rrnC	treB	0.102907	0.102907
ompA	rrnD	0.101654	0.101654
ybaY	rrnD	0.10127	0.10127
rrnC	rrnB	0.100292	0.100292
rplN	rpsL	0.099156	0.099156
yrbL	ompA	0.0980739	0.0980739
ompC	gadX	0.0979539	0.0979539
treB	rrnC	0.0973847	0.0973847
rrnB	rrnC	0.0965699	0.0965699
rpsL	rrnD	0.0951884	0.0951884
rplN	dsrA	0.0948269	0.0948269
rpsB	rplN	0.0931912	0.0931912
rplN	rrnH	0.0930211	0.0930211
rrnA	ompC	0.0929356	0.0929356
rrnD	yrbL	0.0925979	0.0925979
rsd	rrnD	0.0925758	0.0925758
rrnC	rpsJ	0.0923025	0.0923025
rpsT	ompC	0.09121	0.09121
gatY	rplN	0.0909386	0.0909386
rrnC	rrnA	0.090927	0.090927
rpsJ	rrnC	0.0901894	0.0901894
rpsB	ompC	-0.090159	0.090159
rplN	rpsB	0.0901036	0.0901036
hisL	rplN	0.0898304	0.0898304
ompA	yahM	0.0887599	0.0887599
ompC	ileX	0.0886095	0.0886095
rrnC	yahM	0.0884368	0.0884368
rrnH	rplN	0.0880055	0.0880055
ompC	rpsB	-0.0879341	0.0879341
rrnD	ybaY	0.0871785	0.0871785
bax	rrnC	0.0866012	0.0866012
rrnD	rpsL	0.0862435	0.0862435
rrnD	rsd	0.086239	0.086239
rplN	rrnB	0.0859881	0.0859881
yeeE	rrnC	-0.0858915	0.0858915
yrbL	rrnC	0.0852282	0.0852282
rplN	hisL	0.0849378	0.0849378
ileX	rrnC	-0.0845506	0.0845506
somA	rrnC	0.0839481	0.0839481
ompC	yeeE	0.0837114	0.0837114
dsrA	rplN	0.083563	0.083563
rpsM	rplY	0.0825079	0.0825079
rpmB	rrnC	0.0823906	0.0823906
rplY	rpsM	0.0822757	0.0822757
rpsM	gatY	0.0821808	0.0821808
ompC	ompA	0.0815878	0.0815878
ompA	ybaY	0.0814676	0.0814676
rrnC	somA	0.080932	0.080932
ycbK	rplN	0.0807333	0.0807333
aceB	ompC	0.0796614	0.0796614
rpsL	rpsL	0.0788877	0.0788877
rrnC	aceB	0.0784281	0.0784281
yahM	ompA	0.0782194	0.0782194
ompC	rsd	-0.0781004	0.0781004
ymcC	ompC	0.0774968	0.0774968
treB	ompA	0.0771113	0.0771113
rplN	rpsJ	0.0768998	0.0768998
rrnC	rpmB	0.0761845	0.0761845
ompA	gadX	0.0761696	0.0761696
ompC	yahM	0.075807	0.075807
ompC	hisL	-0.075576	0.075576
yrbL	yrbL	0.0753313	0.0753313
ompC	ymcC	0.0750217	0.0750217
ybaY	ybaY	0.0749781	0.0749781
ompC	rpmB	-0.0749739	0.0749739
ybaY	yrbL	0.0744156	0.0744156
rrnC	bax	0.0737283	0.0737283
rplN	rpmB	0.073587	0.073587
rrnD	treB	0.0734884	0.0734884
ompC	yrbL	0.072444	0.072444
rplN	ycbK	0.0722404	0.0722404
rplN	acpP	0.071739	0.071739
hisL	ompC	-0.0716667	0.0716667
rrnC	rplY	0.0707959	0.0707959
rrnC	rrnH	0.0707159	0.0707159
ompA	treB	0.0698457	0.0698457
rrnD	rpsM	0.0695995	0.0695995
treB	rrnD	0.0695622	0.0695622
rrnC	rpsT	0.0689474	0.0689474
acpP	rplN	0.0689236	0.0689236
glpD	ompC	0.0687216	0.0687216
rpsL	rsd	0.068378	0.068378
rpsP	rpsM	0.0682962	0.0682962
rrnC	rpsP	0.0678188	0.0678188
ompA	rrnA	0.0677388	0.0677388
rrnC	msrB	0.0676605	0.0676605
ompC	rrnB	-0.0675418	0.0675418
ompA	rpsT	0.0670586	0.0670586
gatY	rpsM	0.0668683	0.0668683
rpsL	rpsM	0.0668647	0.0668647
rsd	rpsL	0.0668353	0.0668353
rrnD	yahM	0.0664408	0.0664408
bax	rplN	0.0661929	0.0661929
rplN	rsd	0.0654562	0.0654562
rrnD	rrnB	0.0647293	0.0647293
treB	ompC	0.0644643	0.0644643
rrnD	rrnA	0.0643707	0.0643707
yejG	rrnC	0.0643505	0.0643505
ompC	ybeB	0.0642722	0.0642722
yrbL	rrnD	0.0641688	0.0641688
ompC	flgM	0.0638337	0.0638337
ompC	rpsJ	-0.0628632	0.0628632
rrnC	ompC	0.0623775	0.0623775
ilvL	rplN	0.0622405	0.0622405
rrnB	rrnD	0.0620465	0.0620465
rpiA	rrnC	-0.0618906	0.0618906
yrbL	yahM	0.0618129	0.0618129
rplN	ilvL	0.0617533	0.0617533
somA	ompA	0.0617017	0.0617017
rplN	evgA	0.0616239	0.0616239
ompC	sraB	0.0615144	0.0615144
ylaC	rrnC	0.0614782	0.0614782
rsd	rsd	0.0614471	0.0614471
ompC	rrnD	-0.0610458	0.0610458
ylaC	rplN	0.060783	0.060783
gadX	ompA	0.0604907	0.0604907
rsd	ompA	0.0602562	0.0602562
rrnH	rpsM	0.0601672	0.0601672
rrnD	rpsJ	0.0596624	0.0596624
rplN	rrnD	0.0595276	0.0595276
somA	rrnD	0.0595219	0.0595219
yahM	yrbL	0.0594785	0.0594785
glpA	rrnC	0.0589729	0.0589729
ribB	ompC	0.0584488	0.0584488
rrnD	ompC	0.0583367	0.0583367
ybaY	treB	0.0582985	0.0582985
rpsT	ompA	0.0581931	0.0581931
rpsJ	rrnD	0.0580899	0.0580899
bax	rrnD	0.0580618	0.0580618
ybaY	ompC	0.0580281	0.0580281
ompC	oppA	0.0579872	0.0579872
rpsL	rrnB	0.0578821	0.0578821
ompC	ylaC	-0.0576743	0.0576743
rrnD	somA	0.0575813	0.0575813
msrB	rrnC	0.0574412	0.0574412
ileX	ompC	0.0573872	0.0573872
rplY	ompC	0.057216	0.057216
rrnB	rpsM	0.0570674	0.0570674
treB	yrbL	0.0570513	0.0570513
ybaY	yahM	0.0569457	0.0569457
yeeE	rrnD	-0.0567834	0.0567834
ompC	rpsT	0.056744	0.056744
ompC	ribB	0.056605	0.056605
manX	rrnC	0.0565008	0.0565008
rrnC	glpA	0.056494	0.056494
ileX	rrnD	-0.0563125	0.0563125
ompA	aceB	0.0560613	0.0560613
rpsM	ompC	0.0556683	0.0556683
rrnC	manX	0.0553839	0.0553839
rrnD	aceB	0.0549784	0.0549784
ompC	trmU	0.0549729	0.0549729
hcaR	rrnC	-0.0548413	0.0548413
ybaY	rsd	0.0547977	0.0547977
rrnC	yejG	0.0544478	0.0544478
yrbL	gadX	0.0543122	0.0543122
yahM	rrnC	0.0536253	0.0536253
yejG	rplN	0.0535243	0.0535243
sraB	rrnC	-0.0534489	0.0534489
yeeE	rplN	-0.0531426	0.0531426
rpsL	rpsJ	0.0531352	0.0531352
rsd	rpsM	0.0530962	0.0530962
acpP	ompC	-0.0528817	0.0528817
rpsM	rpsP	0.0526	0.0526
ompA	rpsB	-0.0522454	0.0522454
rrnB	rpsL	0.0521141	0.0521141
rpmB	rrnD	0.0520923	0.0520923
ompC	rrnA	0.0520245	0.0520245
ompA	somA	0.0518233	0.0518233
ompC	pheM	0.051602	0.051602
ybeB	ompC	0.0515555	0.0515555
rpsU	rplN	0.0515133	0.0515133
rrnD	rpsT	0.05144	0.05144
rpsJ	rpsM	0.0514103	0.0514103
ompC	acpP	-0.051345	0.051345
dsrA	rpsM	0.0512345	0.0512345
rrnC	gadX	0.050764	0.050764
manX	ompA	0.0507154	0.0507154
flgM	rrnC	-0.0506832	0.0506832
ompC	gmk	0.0506506	0.0506506
ompC	bax	-0.0505748	0.0505748
ompC	rpsP	-0.0503519	0.0503519
ompC	rluE	0.0503181	0.0503181
yrbL	rrnA	0.0502648	0.0502648
yahM	yahM	0.0502049	0.0502049
rsd	ybaY	0.0500267	0.0500267
rpsM	dsrA	0.0500114	0.0500114
rrnA	ompA	0.0497965	0.0497965
rpsU	rrnC	0.0497185	0.0497185
oppA	rrnC	-0.0496766	0.0496766
rrnD	bax	0.0493716	0.0493716
rsd	rrnB	0.0492404	0.0492404
ompC	glpD	0.0490766	0.0490766
rpsM	ybaY	-0.0490211	0.0490211
treB	ybaY	0.0488301	0.0488301
yeeE	ompC	0.0485671	0.0485671
rpsL	rpmB	0.0485327	0.0485327
yrbL	ybaY	0.0485222	0.0485222
rpsJ	rpsL	0.0483734	0.0483734
cyoA	ompC	0.0482905	0.0482905
rpsM	rrnH	0.0482424	0.0482424
rplY	rplY	0.0482352	0.0482352
ybaY	rpsL	0.0481245	0.0481245
lacZ	rplN	0.0481226	0.0481226
rpsB	ompA	-0.0481142	0.0481142
rpmB	rpsL	0.0479909	0.0479909
rrnD	msrB	0.0479817	0.0479817
rrnD	rpmB	0.0479564	0.0479564
yrbL	rpsT	0.0469817	0.0469817
rpsL	rpsP	0.0468706	0.0468706
ompC	lacZ	-0.0468168	0.0468168
rrnC	rpsU	0.0468107	0.0468107
gatY	ompA	-0.0467733	0.0467733
rplN	aceB	0.0467587	0.0467587
ompA	glpD	0.0465089	0.0465089
yahM	gadX	0.0463755	0.0463755
rsd	yrbL	0.0463673	0.0463673
msrB	ompA	0.0461887	0.0461887
ybaY	somA	0.0461271	0.0461271
ompC	aceB	0.04606	0.04606
yeeE	rpsL	-0.0458974	0.0458974
rrnD	rrnH	0.0458487	0.0458487
gadX	yrbL	0.0458485	0.0458485
rrnC	ylaC	0.0457998	0.0457998
rplN	lpxC	0.045778	0.045778
rrnC	yeeE	-0.0457085	0.0457085
gmk	ompC	0.0456734	0.0456734
trmU	ompC	0.0456358	0.0456358
flgM	ompC	0.0456009	0.0456009
aceB	rplN	0.0454607	0.0454607
rplY	gatY	0.0454239	0.0454239
rsd	rpsJ	0.0453007	0.0453007
rpsL	ompA	0.0452876	0.0452876
msrB	ompC	0.0452227	0.0452227
rpmB	rpsM	0.0451931	0.0451931
ompA	msrB	0.0451902	0.0451902
yrbL	treB	0.0451637	0.0451637
ileX	rpsL	-0.045069	0.045069
somA	yrbL	0.044906	0.044906
rrnD	rplY	0.0448843	0.0448843
rpsL	ybaY	0.0448204	0.0448204
oppA	ompC	0.0447526	0.0447526
rrnB	rsd	0.0446915	0.0446915
rpsT	yrbL	0.0446489	0.0446489
ompA	manX	0.0443698	0.0443698
rrnA	rplN	0.0441764	0.0441764
treB	yahM	0.0441465	0.0441465
sraB	ompC	0.0440749	0.0440749
rrnA	rpsM	0.0440601	0.0440601
ybaY	rrnA	0.0439157	0.0439157
ompC	cyoA	0.0438565	0.0438565
rplN	ompA	-0.0436632	0.0436632
aceB	rpsM	0.0435251	0.0435251
ompC	ycbK	-0.0434624	0.0434624
gatY	gatY	0.0434175	0.0434175
gatY	ybaY	-0.0433601	0.0433601
rrnA	rrnC	0.0432998	0.0432998
manX	ompC	0.0432377	0.0432377
ybaY	rpsT	0.0430638	0.0430638
gadW	rrnC	-0.0427795	0.0427795
yejG	rrnD	0.0427762	0.0427762
rpiA	rrnD	-0.0427464	0.0427464
gadX	gadX	0.0426788	0.0426788
yrbL	aceB	0.0426709	0.0426709
evgA	rplN	0.0426259	0.0426259
ompC	gadW	0.0426154	0.0426154
yahM	rrnD	0.0425196	0.0425196
ompA	rsd	0.0423253	0.0423253
ybeB	rrnC	-0.0423206	0.0423206
pheM	ompC	0.0423002	0.0423002
rrnA	yrbL	0.0422416	0.0422416
rrnC	rpiA	-0.0420048	0.0420048
gadX	rplN	-0.0418749	0.0418749
rsd	treB	0.0418441	0.0418441
cyaA	ompC	0.0418233	0.0418233
rrnC	glpD	0.0417698	0.0417698
somA	ybaY	0.0416995	0.0416995
ompC	yejG	-0.04168	0.04168
rpsJ	rsd	0.0416561	0.0416561
gatY	rrnC	-0.0415516	0.0415516
ptsG	ompA	-0.0414583	0.0414583
manX	rrnD	0.0413893	0.0413893
gadX	yahM	0.0413617	0.0413617
rrnD	gadX	0.0413282	0.0413282
rpsM	oppA	0.0411877	0.0411877
rplN	yhhQ	0.0411647	0.0411647
somA	ompC	0.0411319	0.0411319
glpA	rrnD	0.0410273	0.0410273
rplN	oppA	0.0410178	0.0410178
bax	rpsL	0.0409981	0.0409981
treB	treB	0.0409428	0.0409428
ybaY	gadX	0.040906	0.040906
msrB	rrnD	0.0408991	0.0408991
lacZ	ompC	-0.0408922	0.0408922
mltD	ompC	0.0408604	0.0408604
rplN	rrnA	0.0408242	0.0408242
yeeE	rsd	-0.0407966	0.0407966
rpsP	rrnC	0.0407937	0.0407937
rpsT	rrnC	0.0407282	0.0407282
rrnD	manX	0.0407102	0.0407102
rrnC	cspD	0.0405411	0.0405411
ileX	rsd	-0.0404363	0.0404363
rrnD	rpsP	0.0403702	0.0403702
rrnC	ycbK	0.040263	0.040263
ompA	ymcC	0.0402363	0.0402363
ompC	ilvL	-0.0402083	0.0402083
rplN	ptsG	0.0401311	0.0401311
lpxC	rrnC	-0.0400533	0.0400533
rrnC	yadF	0.0399323	0.0399323
rpmB	rsd	0.0398323	0.0398323
ylaC	rrnD	0.0396908	0.0396908
rplN	lacZ	0.0396802	0.0396802
rsd	rpmB	0.0395028	0.0395028
rrnB	rrnB	0.0394226	0.0394226
rrnD	glpA	0.0394164	0.0394164
ycbK	rpsM	0.0392069	0.0392069
ompC	rplY	0.0389345	0.0389345
ompA	hisL	-0.0389326	0.0389326
ompC	mltD	0.038927	0.038927
ydgL	ompC	0.0388559	0.0388559
bax	ompA	0.038835	0.038835
rpsL	bax	0.0387674	0.0387674
rplN	ompC	-0.038639	0.038639
rluE	ompC	0.0384419	0.0384419
yahM	rrnA	0.038384	0.038384
bax	rsd	0.038201	0.038201
ompC	artP	0.0381261	0.0381261
ompC	rpoH	0.0380274	0.0380274
hcaR	rrnD	-0.0380009	0.0380009
rplN	gadX	-0.037999	0.037999
rpsL	treB	0.0379718	0.0379718
glpA	ompA	0.0379477	0.0379477
yahM	rpsT	0.0379366	0.0379366
rpoH	ompC	0.0379234	0.0379234
rpsB	rpsB	0.0378665	0.0378665
ileX	rplN	-0.0377232	0.0377232
rpsM	evgA	0.0376622	0.0376622
glpD	ompA	0.0375973	0.0375973
rpsT	yahM	0.0375657	0.0375657
aceB	ompA	0.0374154	0.0374154
treB	rplN	0.0372792	0.0372792
ptsG	rrnC	-0.0369061	0.0369061
rplN	fdhD	0.0368109	0.0368109
treB	rrnA	0.0368083	0.0368083
ileX	ybaY	-0.0366162	0.0366162
rplN	rpsO	0.0365898	0.0365898
cspD	ompC	0.0365817	0.0365817
rpsL	yrbL	0.0365205	0.0365205
rpsM	ileX	0.036493	0.036493
rpsJ	rrnB	0.0364673	0.0364673
rpsM	ompA	-0.0363886	0.0363886
manX	yrbL	0.0363481	0.0363481
ybaY	msrB	0.0363337	0.0363337
fdhD	rrnC	-0.0363326	0.0363326
flgM	rplN	-0.0363298	0.0363298
artP	rrnC	-0.0363289	0.0363289
yahM	ybaY	0.0363153	0.0363153
treB	rsd	0.0362571	0.0362571
hisL	ompA	-0.0362348	0.0362348
evgA	ompA	-0.0361864	0.0361864
rrnD	yejG	0.0360873	0.0360873
rrnB	rpsJ	0.0360531	0.0360531
hisL	rpsM	0.0359348	0.0359348
rpsL	rrnH	0.0358594	0.0358594
gadX	rpsB	-0.0358178	0.0358178
rpsL	ompC	-0.0357989	0.0357989
ybaY	manX	0.0357616	0.0357616
sraB	rrnD	-0.0357349	0.0357349
gatY	rplY	0.0357319	0.0357319
rplN	ybaY	-0.0357135	0.0357135
rsd	rpsP	0.035708	0.035708
rpsP	rplY	0.0356527	0.0356527
rrnC	dsrA	0.0356351	0.0356351
rpsP	rpsP	0.0355926	0.0355926
ilvL	ompC	-0.0355828	0.0355828
rpsL	rplY	0.0354978	0.0354978
rpsM	lpxC	0.03549	0.03549
ybgI	ompC	0.0354553	0.0354553
rpmB	rrnB	0.0353781	0.0353781
ymcC	rplN	-0.0353745	0.0353745
ybaY	aceB	0.0353431	0.0353431
ptsG	ompC	-0.0352678	0.0352678
rrnH	rplY	0.0352353	0.0352353
yfeN	rrnC	-0.0351877	0.0351877
rpsB	gadX	-0.0351588	0.0351588
msrB	yrbL	0.0351537	0.0351537
rsd	bax	0.035122	0.035122
rplN	ygjH	0.0349578	0.0349578
rrnB	rpsP	0.0348805	0.0348805
yrbL	rpsB	-0.0348167	0.0348167
rluE	rrnC	-0.0348145	0.0348145
rpsM	rpsB	0.0347674	0.0347674
ompC	cyaA	0.0347373	0.0347373
rrnH	ompC	0.0346871	0.0346871
rsd	rrnA	0.0346778	0.0346778
rpsB	rpsM	0.0346196	0.0346196
acnB	ompC	0.0346159	0.0346159
ompC	uspE	0.0346131	0.0346131
rpsT	gadX	0.0346109	0.0346109
yadF	rrnC	0.0345792	0.0345792
gnd	rrnC	-0.0345296	0.0345296
rpsP	gatY	0.0344886	0.0344886
ylaC	rpsL	0.0344292	0.0344292
acpP	ompA	-0.0343733	0.0343733
rrnA	yahM	0.0343161	0.0343161
yeeE	ybaY	-0.0342733	0.0342733
ybaY	rrnB	0.0342255	0.0342255
somA	yahM	0.0342115	0.0342115
oppA	rrnD	-0.0341143	0.0341143
ompC	hcaR	0.0340768	0.0340768
ihfB	ompC	0.0340254	0.0340254
trmU	rrnC	-0.0340115	0.0340115
gatY	rrnD	-0.0339303	0.0339303
somA	treB	0.0339088	0.0339088
yahM	treB	0.0338215	0.0338215
rpiA	ompA	-0.0337693	0.0337693
ompA	ptsG	-0.0337403	0.0337403
rsd	somA	0.0336805	0.0336805
treB	rpsT	0.0336366	0.0336366
rrnC	ileX	-0.0336209	0.0336209
treB	gadX	0.0335106	0.0335106
bax	ybaY	0.0334728	0.0334728
yrbL	rpsM	0.033453	0.033453
rpsJ	rpsJ	0.0333685	0.0333685
rrnC	uspF	0.0333161	0.0333161
aceB	yrbL	0.0333124	0.0333124
yahM	rpsB	-0.0332486	0.0332486
yrbL	glpD	0.0331992	0.0331992
ybaY	bax	0.0331686	0.0331686
ompC	rpiA	0.0330968	0.0330968
ompC	rpsU	-0.0329594	0.0329594
rpsP	rpsL	0.032835	0.032835
rrnA	rrnA	0.032831	0.032831
flgM	rrnD	-0.032686	0.032686
rpsB	hisL	0.0326232	0.0326232
rpsU	rrnD	0.0325519	0.0325519
rrnB	rpmB	0.0325486	0.0325486
rpsM	hisL	0.0325192	0.0325192
rrnC	ybgI	0.0325115	0.0325115
ygjH	rrnC	-0.0325058	0.0325058
ompA	acpP	-0.0324519	0.0324519
yrbL	somA	0.0324081	0.0324081
rpmB	rpsJ	0.0324002	0.0324002
hisL	rpsB	0.0323815	0.0323815
rplN	secE	0.0323492	0.0323492
somA	rsd	0.0323465	0.0323465
rpmB	ompC	-0.0323298	0.0323298
pheM	rrnC	-0.0322781	0.0322781
manX	ybaY	0.0322589	0.0322589
yahM	aceB	0.0322556	0.0322556
rpsB	yrbL	-0.0321455	0.0321455
rpsT	rrnD	0.0320535	0.0320535
ybaY	rpsJ	0.0319716	0.0319716
rpsM	fdhD	0.0319387	0.0319387
aceB	rrnC	0.031864	0.031864
rrnD	glpD	0.03183	0.03183
rpsJ	rpsP	0.0318038	0.0318038
rpsM	acpP	0.0317155	0.0317155
rrnA	rrnD	0.0316947	0.0316947
rplN	ylaC	0.0316715	0.0316715
yejG	rpsL	0.0316202	0.0316202
glpA	rplN	0.0315568	0.0315568
ycbK	rrnC	0.0315451	0.0315451
rsd	rrnH	0.0314987	0.0314987
rpsB	yahM	-0.0314845	0.0314845
ybgI	ompA	0.0314527	0.0314527
uspE	ompC	0.0314523	0.0314523
treB	somA	0.0313713	0.0313713
somA	rplN	0.0312862	0.0312862
yafK	rrnC	0.0312817	0.0312817
rpmB	rpsP	0.0312648	0.0312648
rpsL	somA	0.0312541	0.0312541
ompA	cspD	0.0312221	0.0312221
rrnA	rplY	0.0311734	0.0311734
rrnB	rplY	0.0311085	0.0311085
ompC	ybfE	0.0310551	0.0310551
treB	rpsL	0.031041	0.031041
rpsL	yeeE	-0.0309578	0.0309578
gadX	rpsT	0.0309456	0.0309456
ompA	glpA	0.0309137	0.0309137
rpsL	rrnA	0.0309027	0.0309027
rplN	rpsU	0.0308939	0.0308939
proQ	ompC	0.0308314	0.0308314
treB	aceB	0.0307385	0.0307385
rrnA	gadX	0.0307133	0.0307133
rrnC	hcaR	-0.0306905	0.0306905
rluE	rplN	-0.0306423	0.0306423
lpxC	ompA	-0.0306418	0.0306418
rrnD	rpsU	0.030631	0.030631
yeeE	rrnB	-0.0306142	0.0306142
rrnC	yafK	0.0306005	0.0306005
yrbL	ymcC	0.0305702	0.0305702
ompA	ybgI	0.0304197	0.0304197
ybaY	rplN	0.0304155	0.0304155
rsd	rplY	0.0303945	0.0303945
rpmB	rpmB	0.0303942	0.0303942
flgM	rpsL	-0.0302469	0.0302469
yrbL	msrB	0.0302257	0.0302257
rsd	aceB	0.0301877	0.0301877
ompC	cytR	0.0301819	0.0301819
rpsJ	rpmB	0.0301032	0.0301032
acpP	rpsM	0.0301	0.0301
ompA	ribB	0.0299775	0.0299775
cspD	rrnC	0.0299544	0.0299544
ompC	fdhD	0.0298965	0.0298965
rsd	yahM	0.0298888	0.0298888
rpsL	ycbK	0.0298854	0.0298854
rpsL	yejG	0.0297909	0.0297909
rpsL	ylaC	0.0297532	0.0297532
aceB	rplY	0.0297289	0.0297289
ybeB	rplN	-0.0297167	0.0297167
rpsM	sraB	0.0296866	0.0296866
ybaY	glpA	0.0296739	0.0296739
bax	rrnB	0.0295446	0.0295446
ylaC	rsd	0.0294727	0.0294727
lpxC	rrnD	-0.0294603	0.0294603
gnd	ompA	-0.0294443	0.0294443
ompC	ompX	0.0294296	0.0294296
rpiA	ybaY	-0.0294241	0.0294241
yrbL	rplY	0.0294123	0.0294123
rrnD	yeeE	-0.0293919	0.0293919
msrB	rplN	0.0293737	0.0293737
gadX	hisL	-0.0293337	0.0293337
cspD	ompA	0.029327	0.029327
rpsT	rrnA	0.0293212	0.0293212
rrnH	gatY	0.0292851	0.0292851
rrnA	aceB	0.0292654	0.0292654
hcaR	ompA	-0.0292626	0.0292626
gadW	rrnD	-0.0292305	0.0292305
rrnD	rpiA	-0.0292208	0.0292208
rrnD	cspD	0.0292195	0.0292195
rrnB	ompA	0.0292005	0.0292005
insA_7	rrnC	-0.0291567	0.0291567
dsrA	gatY	0.0291455	0.0291455
glpD	yrbL	0.029137	0.029137
rrnD	ylaC	0.0290415	0.0290415
ileX	rrnB	-0.028978	0.028978
ylaC	ompC	-0.0289008	0.0289008
somA	rpsL	0.0288986	0.0288986
manX	yahM	0.0288814	0.0288814
rrnC	ptsG	-0.028879	0.028879
yejG	rsd	0.0288662	0.0288662
sraB	rpsL	-0.0288349	0.0288349
ilvL	rpsM	0.0287517	0.0287517
bax	yrbL	0.0286894	0.0286894
aspA	ompC	0.0286177	0.0286177
ptsG	rrnD	-0.028515	0.028515
rplN	rpmE	0.0284778	0.0284778
yeeE	rpsJ	-0.0284486	0.0284486
rpsT	rpsT	0.0284407	0.0284407
ompC	acnB	0.0284303	0.0284303
ybgI	rrnC	0.0283508	0.0283508
somA	rrnA	0.028343	0.028343
rrnD	yadF	0.0283379	0.0283379
hisL	hisL	0.0283045	0.0283045
ileX	ileX	0.0283039	0.0283039
gadW	ompC	0.0282631	0.0282631
rrnC	aspA	0.0282366	0.0282366
gadX	rrnA	0.0282296	0.0282296
rpsB	rpsP	0.0281805	0.0281805
ileX	yeeE	0.028126	0.028126
rrnB	rrnH	0.0281197	0.0281197
ptsG	yrbL	-0.0280789	0.0280789
ompC	proQ	0.0280434	0.0280434
yrbL	manX	0.0280341	0.0280341
rpsJ	rplY	0.0280309	0.0280309
ssb	ompC	0.028002	0.028002
hisL	gadX	-0.027986	0.027986
glpA	yrbL	0.0279746	0.0279746
rpsJ	ompA	0.0279253	0.0279253
yhhQ	rplN	0.0278939	0.0278939
ybfE	ompC	0.0277473	0.0277473
rpsL	aceB	0.0277323	0.0277323
rplN	pspE	0.0277212	0.0277212
uspF	rrnC	0.0276679	0.0276679
evgA	rrnC	-0.0276473	0.0276473
yadF	ompA	0.0276236	0.0276236
ompA	rplY	0.0275677	0.0275677
rpsM	ycbK	0.0275256	0.0275256
aceB	rrnA	0.0275202	0.0275202
rplY	rrnH	0.0275114	0.0275114
cld	ompC	0.027476	0.027476
rsd	msrB	0.0274607	0.0274607
ybaY	glpD	0.0274453	0.0274453
msrB	ybaY	0.0274401	0.0274401
rpsM	aceB	0.0274273	0.0274273
hcaR	ybaY	-0.0273505	0.0273505
yahM	glpD	0.0273312	0.0273312
ybeB	rpsL	-0.0272735	0.0272735
bax	rpsJ	0.0272664	0.0272664
oppA	ybaY	-0.0272628	0.0272628
rplN	bax	0.0272612	0.0272612
msrB	yahM	0.0272474	0.0272474
rpsB	rpsL	0.0272158	0.0272158
rrnC	yfeN	-0.0271819	0.0271819
rpsM	gadW	0.0271561	0.0271561
dsrA	rplY	0.0271318	0.0271318
rpsP	rrnB	0.0271253	0.0271253
rpsP	rpsB	0.0271231	0.0271231
yfbE	rrnC	-0.0271005	0.0271005
rpsM	yhhQ	0.0270931	0.0270931
yeeE	rpmB	-0.027084	0.027084
ileX	rpsJ	-0.027063	0.027063
alaS	rrnC	-0.0270335	0.0270335
yahM	ymcC	0.0270205	0.0270205
gadX	ymcC	0.027016	0.027016
aceB	yahM	0.027003	0.027003
rrnC	cld	0.0269363	0.0269363
ybeB	rrnD	-0.026871	0.026871
ptsG	ybaY	-0.0268591	0.0268591
lpxC	ybaY	-0.0268478	0.0268478
rpsM	ygjH	0.0268474	0.0268474
ompA	ydgL	0.0268201	0.0268201
yeeE	ompA	-0.026819	0.026819
rpsM	ptsG	0.026802	0.026802
glpA	ybaY	0.0267871	0.0267871
hisL	rpsP	0.0267559	0.0267559
ompC	ppiD	0.0267444	0.0267444
bax	treB	0.0267401	0.0267401
hisL	rpsL	0.0267074	0.0267074
ompA	yadF	0.0266467	0.0266467
ompC	rpsM	0.0266195	0.0266195
ileX	ompA	-0.0266066	0.0266066
rplN	rob	0.0266038	0.0266038
ygjH	ompA	-0.0265989	0.0265989
cytR	ompC	0.0265761	0.0265761
rrnC	ydgL	0.0265755	0.0265755
rpiA	rpsL	-0.0265669	0.0265669
rpsT	ybaY	0.0265627	0.0265627
ppiD	rrnC	-0.0265486	0.0265486
rrnA	rpsT	0.0265311	0.0265311
ompA	rrnH	0.0265212	0.0265212
rpiA	rsd	-0.0264905	0.0264905
treB	msrB	0.0264395	0.0264395
ompC	ydgL	0.0264296	0.0264296
rpsP	dsrA	0.026427	0.026427
somA	somA	0.0264218	0.0264218
rsd	yejG	0.0264167	0.0264167
tyrS	rrnC	0.026391	0.026391
rplN	glgS	0.0263586	0.0263586
crl	rrnC	-0.0263546	0.0263546
rplY	oppA	0.026353	0.026353
rpsM	ilvL	0.0263321	0.0263321
yejG	ompA	0.0262952	0.0262952
rplY	dsrA	0.026286	0.026286
yadF	ompC	0.0262358	0.0262358
rpsL	rpsU	0.0262289	0.0262289
evgA	rpsM	0.0261944	0.0261944
ileX	rpmB	-0.026179	0.026179
rpsL	dsrA	0.0261667	0.0261667
ompC	ihfB	0.0261541	0.0261541
ompA	cyoA	0.026132	0.026132
rrnB	ybaY	0.0261295	0.0261295
ompC	dmsA	0.0261112	0.0261112
somA	rpsT	0.0260501	0.0260501
manX	treB	0.0259639	0.0259639
evgA	ybaY	-0.0259468	0.0259468
sraB	rsd	-0.0259144	0.0259144
acpP	rpsB	0.0258783	0.0258783
yeeE	yeeE	0.025827	0.025827
fdhD	rrnD	-0.025818	0.025818
rplY	ybaY	-0.0258009	0.0258009
rpsP	rrnH	0.0257939	0.0257939
ybaY	ptsG	-0.0257674	0.0257674
rpsB	acpP	0.0257624	0.0257624
rpsM	yeeE	0.0256872	0.0256872
rpsJ	rrnH	0.0256442	0.0256442
yahM	hisL	-0.0256401	0.0256401
pspE	rrnC	-0.0256297	0.0256297
yrbL	hisL	-0.0256113	0.0256113
rplY	ileX	0.0256057	0.0256057
artP	ompC	0.0255683	0.0255683
rplY	rpsP	0.025547	0.025547
flgM	rsd	-0.0255454	0.0255454
rpsP	hisL	0.0255226	0.0255226
rrnB	yrbL	0.0255073	0.0255073
rsd	yeeE	-0.025489	0.025489
rpsU	rpsL	0.0254671	0.0254671
ompA	cyaA	0.0254629	0.0254629
rrnH	rrnC	0.0254495	0.0254495
ileX	bax	-0.0254074	0.0254074
rrnC	uhpT	0.0253911	0.0253911
rpsM	rpsO	0.0253841	0.0253841
gnd	rrnD	-0.0253562	0.0253562
rpsL	hisL	0.025316	0.025316
rpsL	msrB	0.0253081	0.0253081
ompX	ompC	0.025261	0.025261
rrnC	gnd	-0.0252499	0.0252499
rrnC	tyrS	0.0252417	0.0252417
uhpT	rrnC	0.0252391	0.0252391
glpD	yahM	0.0252332	0.0252332
rpsT	treB	0.0252079	0.0252079
yfeN	ompA	-0.0252033	0.0252033
oppA	rpsL	-0.0251631	0.0251631
rpmE	rplN	0.0251618	0.0251618
rpsL	ileX	-0.025114	0.025114
yrbL	rsd	0.0250986	0.0250986
yfeN	rrnD	-0.0250799	0.0250799
yeeE	ileX	0.0250596	0.0250596
rpsJ	ybaY	0.0250505	0.0250505
ompA	rpsL	0.0250503	0.0250503
bax	rpsM	0.0249986	0.0249986
yeeE	bax	-0.0249862	0.0249862
rpsM	hcaR	0.0249679	0.0249679
ycbK	ompC	-0.0249583	0.0249583
aceB	aceB	0.0249542	0.0249542
rrnC	wrbA	0.0249113	0.0249113
fdoG	ompC	0.024808	0.024808
rpsT	aceB	0.0247924	0.0247924
somA	gadX	0.0247448	0.0247448
uspF	ompC	0.0246784	0.0246784
ycbK	rpsL	0.0246438	0.0246438
rplN	yejG	0.0246333	0.0246333
yadF	rrnD	0.0246212	0.0246212
rrnB	bax	0.0246099	0.0246099
sraB	ybaY	-0.0245977	0.0245977
glpD	gadX	0.0245539	0.0245539
rrnC	lon	0.0245398	0.0245398
treB	manX	0.0245318	0.0245318
aceB	gadX	0.0244805	0.0244805
rsd	glpA	0.0244781	0.0244781
artP	rrnD	-0.0244767	0.0244767
gatY	treB	-0.0244486	0.0244486
gatY	dsrA	0.0244235	0.0244235
rpsP	rpsJ	0.0243935	0.0243935
rrnD	ybgI	0.0243896	0.0243896
ompA	bax	0.0243714	0.0243714
rrnB	treB	0.0243379	0.0243379
ylaC	rrnB	0.0243251	0.0243251
rbsD	ompC	0.0243237	0.0243237
rsd	ylaC	0.0243235	0.0243235
ybaY	rpiA	-0.0241974	0.0241974
ompC	insA_7	0.0241916	0.0241916
rpsL	glpA	0.0241915	0.0241915
rpsT	rpsB	-0.0241899	0.0241899
msrB	treB	0.0241585	0.0241585
gmk	rrnC	-0.0241303	0.0241303
ompA	aspA	0.0241255	0.0241255
pspE	ompA	-0.024103	0.024103
ygjH	rrnD	-0.0240469	0.0240469
rpsJ	yrbL	0.0240441	0.0240441
secE	rplN	0.0239918	0.0239918
gatY	rpsB	0.0239801	0.0239801
ymcC	ompA	0.0239764	0.0239764
ybaY	rpsB	-0.023968	0.023968
pheM	rplN	-0.0239227	0.0239227
treB	rrnB	0.0238848	0.0238848
hisL	yahM	-0.0238713	0.0238713
yahM	somA	0.0238547	0.0238547
bax	rpmB	0.0238466	0.0238466
oppA	rpsM	0.0238333	0.0238333
hcaR	rpsL	-0.0238282	0.0238282
ompA	evgA	-0.0238185	0.0238185
msrB	rrnA	0.0238055	0.0238055
rrnD	uspF	0.0237926	0.0237926
hcaR	rsd	-0.0237752	0.0237752
oppA	rsd	-0.0237293	0.0237293
glpA	rsd	0.0237254	0.0237254
yejG	ybaY	0.0237236	0.0237236
rsd	rpsT	0.0236613	0.0236613
gatY	yrbL	-0.0236602	0.0236602
uspF	ompA	0.0236569	0.0236569
exuR	ompC	0.0236554	0.0236554
rpsP	rpmB	0.0236511	0.0236511
yfdG	ompC	0.0236452	0.0236452
ompA	rpsM	0.0236368	0.0236368
dmsA	ompC	0.0236201	0.0236201
ribB	rplN	-0.0236023	0.0236023
rrnB	rrnA	0.0235889	0.0235889
yrbL	rrnH	0.0235614	0.0235614
rrnD	ycbK	0.0235294	0.0235294
aspA	ompA	0.0235293	0.0235293
ompA	uspF	0.0234998	0.0234998
ileX	treB	-0.0234956	0.0234956
rpmE	ompC	-0.0234569	0.0234569
rob	rplN	0.0234475	0.0234475
somA	aceB	0.0234438	0.0234438
gadX	glpD	0.0234358	0.0234358
gadX	aceB	0.0234244	0.0234244
rpsO	rplN	0.0234128	0.0234128
yeeE	treB	-0.0234062	0.0234062
ompC	yjbJ	0.0233638	0.0233638
ymcC	gadX	0.0233474	0.0233474
ybaY	yejG	0.0233125	0.0233125
ptsG	yahM	-0.0232809	0.0232809
rpsL	rpsB	0.023272	0.023272
hisL	yrbL	-0.0232531	0.0232531
rrnC	panD	0.0232295	0.0232295
gatY	rpsP	0.0232229	0.0232229
ybaY	rpmB	0.0231922	0.0231922
rrnH	rrnH	0.0231794	0.0231794
serC	rrnC	0.0231775	0.0231775
lon	ompC	0.0231598	0.0231598
rpmB	rplY	0.0231299	0.0231299
ompA	cld	0.0230806	0.0230806
yrbL	ribB	0.0230799	0.0230799
rrnD	ptsG	-0.0230769	0.0230769
gatY	evgA	0.0230613	0.0230613
aceB	rrnD	0.0230481	0.0230481
rpsJ	bax	0.0230322	0.0230322
rpsJ	treB	0.0230017	0.0230017
acpP	gadX	-0.0229926	0.0229926
manX	gadX	0.0229738	0.0229738
ycbK	rpsP	0.0229613	0.0229613
rpsM	rrnA	0.0229517	0.0229517
gmk	rplN	-0.0229067	0.0229067
ybgI	yrbL	0.0228593	0.0228593
rpsB	rpsT	-0.0228515	0.0228515
rpsB	gatY	0.0228424	0.0228424
rpiA	yrbL	-0.0228229	0.0228229
yhhQ	rpsM	0.0228044	0.0228044
rsd	rpsU	0.0227988	0.0227988
trmU	rplN	-0.0227907	0.0227907
yejG	rrnB	0.0227834	0.0227834
rpiA	rplN	-0.0227817	0.0227817
glpA	rpsL	0.0227368	0.0227368
treB	rpsM	0.0227291	0.0227291
ybaY	cspD	0.0227265	0.0227265
evgA	ompC	-0.0226744	0.0226744
rpoE	ompC	0.022668	0.022668
rrnH	rpsP	0.0226599	0.0226599
rpsU	rsd	0.0225905	0.0225905
evgA	rrnD	-0.0225858	0.0225858
marR	rrnC	-0.0225779	0.0225779
rpsP	rsd	0.0225648	0.0225648
cspD	yrbL	0.0225348	0.0225348
yahM	msrB	0.0225193	0.0225193
rluE	rpsL	-0.0224989	0.0224989
dsrA	rpsP	0.0224864	0.0224864
rplN	gadW	0.0224716	0.0224716
trmU	rpsL	-0.0224495	0.0224495
cld	ompA	0.0224488	0.0224488
rplN	gnd	0.022435	0.022435
ylaC	rpsJ	0.0224127	0.0224127
hisL	acpP	0.0223618	0.0223618
ybeB	rsd	-0.0223554	0.0223554
ymcC	rpsL	-0.0223441	0.0223441
acpP	hisL	0.022325	0.022325
evgA	yrbL	-0.0223168	0.0223168
rpmB	bax	0.0222888	0.0222888
bax	bax	0.0222659	0.0222659
rpmB	rrnH	0.0222627	0.0222627
gadX	acpP	-0.0222461	0.0222461
rsd	ycbK	0.0222394	0.0222394
fdhD	ybaY	-0.0222371	0.0222371
rrnC	exuR	0.0222364	0.0222364
treB	glpD	0.0222062	0.0222062
yafK	ompA	0.0221901	0.0221901
rpsU	rpsM	0.0221753	0.0221753
rrnC	yafL	0.0221488	0.0221488
treB	rpsJ	0.0221299	0.0221299
aspA	rrnC	0.0220692	0.0220692
pitA	ompC	0.0220667	0.0220667
yafK	rrnD	0.0220461	0.0220461
rrnA	treB	0.0220369	0.0220369
oppA	ileX	0.0220001	0.0220001
ybaY	ybgI	0.0219751	0.0219751
glpA	treB	0.0219691	0.0219691
yahM	manX	0.0219415	0.0219415
cspD	rrnD	0.0219254	0.0219254
rluE	rrnD	-0.0219253	0.0219253
rpsP	ompC	-0.0218977	0.0218977
acpP	yrbL	-0.0218908	0.0218908
ompC	smpA	0.0218352	0.0218352
ompA	rrnB	0.0218309	0.0218309
rpsJ	rrnA	0.0218286	0.0218286
rpsP	rrnD	0.0218155	0.0218155
bax	somA	0.0217988	0.0217988
manX	rpsT	0.0217927	0.0217927
hisL	gatY	0.0217688	0.0217688
ygjH	ybaY	-0.0217685	0.0217685
rpsO	rpsM	0.0217622	0.0217622
ompA	ihfB	0.0217603	0.0217603
manX	rrnA	0.0217427	0.0217427
ompC	tyrP	0.0217277	0.0217277
gadX	ybaY	0.0217218	0.0217218
rpsB	ymcC	-0.0217131	0.0217131
gadW	ybaY	-0.0217111	0.0217111
ompC	ppa	0.0216999	0.0216999
panD	ompC	0.0216932	0.0216932
rrnB	aceB	0.0216906	0.0216906
rpsM	rpiA	0.0216424	0.0216424
rrnD	yafK	0.021626	0.021626
yfdU	rrnC	-0.0216259	0.0216259
somA	msrB	0.0216243	0.0216243
gadX	treB	0.0216082	0.0216082
ybaY	yadF	0.0215998	0.0215998
rrnB	ycbK	0.0215704	0.0215704
rrnD	ileX	-0.0215614	0.0215614
rpiA	treB	-0.0215478	0.0215478
rrnD	hcaR	-0.0215451	0.0215451
gatY	somA	-0.0215402	0.0215402
rpsP	ycbK	0.0215176	0.0215176
ompA	mltD	0.0215175	0.0215175
ompA	gnd	-0.0215169	0.0215169
trmU	rrnD	-0.0215091	0.0215091
ybgI	rrnD	0.0214968	0.0214968
rpsB	rpmB	0.0214877	0.0214877
inaA	rrnC	-0.021484	0.021484
somA	rrnB	0.0214501	0.0214501
yrbL	cspD	0.0214476	0.0214476
ydgL	ompA	0.0214406	0.0214406
rrnA	rrnH	0.0214333	0.0214333
ymcC	rpsB	-0.0214299	0.0214299
rsd	manX	0.0214015	0.0214015
pheM	rpsL	-0.0213996	0.0213996
yrbL	rplN	0.0213754	0.0213754
ompA	acnB	0.0213458	0.0213458
rrnB	dsrA	0.0213186	0.0213186
ileX	somA	-0.0212555	0.0212555
ptsG	rplN	0.0212454	0.0212454
gatY	ileX	0.0212193	0.0212193
acpP	yahM	-0.0212152	0.0212152
ilvL	ompA	-0.0211901	0.0211901
gatY	lpxC	0.0211653	0.0211653
ylaC	rpmB	0.0211496	0.0211496
gadW	rpsL	-0.0211448	0.0211448
gnd	ybaY	-0.02107	0.02107
panD	rrnC	0.0210648	0.0210648
msrB	gadX	0.0210637	0.0210637
msrB	rsd	0.0210636	0.0210636
gatY	oppA	0.0210449	0.0210449
aceB	rpsT	0.0210306	0.0210306
yejG	rpsJ	0.0210067	0.0210067
rpsP	acpP	0.0210041	0.0210041
rrnC	gatY	0.0209998	0.0209998
treB	bax	0.0209858	0.0209858
panD	ompA	0.0209773	0.0209773
ompC	alaS	0.0209454	0.0209454
cld	rrnC	0.020941	0.020941
yadF	yrbL	0.0209242	0.0209242
ompC	dppA	0.020917	0.020917
msrB	rpsT	0.0208597	0.0208597
ybaY	yeeE	-0.0208553	0.0208553
brnQ	ompC	0.0208237	0.0208237
rpmB	ybaY	0.0208109	0.0208109
yafL	ompC	0.0207974	0.0207974
rrnC	yfbE	-0.0207926	0.0207926
ompA	ssb	0.0207625	0.0207625
rrnD	aspA	0.0207502	0.0207502
smpA	ompC	0.0207378	0.0207378
yeeE	somA	-0.0207024	0.0207024
glpA	yahM	0.0206128	0.0206128
uhpT	ompA	0.0205886	0.0205886
rrnC	serC	0.0205692	0.0205692
ppa	ompC	0.0205649	0.0205649
gatY	hisL	0.0205206	0.0205206
ompC	pitA	0.0205203	0.0205203
rpsT	glpD	0.0205044	0.0205044
rrnC	flgM	-0.0204914	0.0204914
wrbA	rrnC	0.0204607	0.0204607
sraB	ileX	0.0204187	0.0204187
ompC	rpoE	0.0204112	0.0204112
hisL	rpmB	0.0204033	0.0204033
ompA	rpsJ	0.0203879	0.0203879
gatY	yahM	-0.0203824	0.0203824
yrbL	acpP	-0.0203541	0.0203541
oppA	yeeE	0.0203373	0.0203373
pheM	rrnD	-0.0203309	0.0203309
dsrA	ompA	-0.0203212	0.0203212
rsd	ileX	-0.0203064	0.0203064
yrbL	ptsG	-0.0202888	0.0202888
rpsT	ymcC	0.0202809	0.0202809
fdhD	ompA	-0.0202686	0.0202686
somA	manX	0.0202685	0.0202685
rplY	sraB	0.020259	0.020259
yahM	ribB	0.0202568	0.0202568
acpP	rpsP	0.020252	0.020252
msrB	aceB	0.0202393	0.0202393
yejG	rpsM	0.0202011	0.0202011
rrnB	gatY	0.0201924	0.0201924
ylaC	rpsM	0.0201854	0.0201854
rrnC	atpI	0.0201756	0.0201756
rpsM	pspE	0.0201668	0.0201668
yrbL	cyoA	0.0201239	0.0201239
gadX	ribB	0.020111	0.020111
yahM	acpP	-0.020099	0.020099
lpxC	rpsM	0.0200875	0.0200875
ptsG	treB	-0.0200825	0.0200825
treB	glpA	0.0200823	0.0200823
rpsL	rpiA	-0.020078	0.020078
rrnC	rbsD	0.0200616	0.0200616
rplY	lpxC	0.02006	0.02006
rrnD	dsrA	0.020058	0.020058
manX	rsd	0.0200564	0.0200564
rpsL	gatY	0.0200394	0.0200394
rpmB	ycbK	0.0200368	0.0200368
bax	rrnA	0.0200355	0.0200355
manX	somA	0.0199995	0.0199995
yrbL	ybgI	0.0199938	0.0199938
rpsJ	aceB	0.0199836	0.0199836
gatY	acpP	0.0199694	0.0199694
gadW	rsd	-0.0199495	0.0199495
msrB	rpsM	0.0199342	0.0199342
rpsB	ybaY	-0.0199296	0.0199296
gnd	yrbL	-0.0199159	0.0199159
somA	rpsJ	0.0199129	0.0199129
glpA	ompC	0.0199108	0.0199108
lpxC	rplN	0.019894	0.019894
rpsB	ilvL	0.0198896	0.0198896
uspF	rrnD	0.0198839	0.0198839
gatY	ptsG	0.0198686	0.0198686
ompC	rpmE	-0.0198584	0.0198584
rrnD	ydgL	0.0198549	0.0198549
rplN	ymcC	-0.0198524	0.0198524
flgM	rrnB	-0.0198109	0.0198109
ompA	panD	0.0198047	0.0198047
ileX	ylaC	-0.0198009	0.0198009
rrnD	cld	0.0198007	0.0198007
ptsG	gadX	-0.0197788	0.0197788
rrnC	serA	0.0197473	0.0197473
rpsM	artP	0.0197449	0.0197449
ilvL	rpsB	0.0197278	0.0197278
sraB	yeeE	0.0197235	0.0197235
secE	ompA	-0.0197175	0.0197175
evgA	gatY	0.0197145	0.0197145
rpsJ	ycbK	0.0197137	0.0197137
rpsL	yahM	0.0197083	0.0197083
aceB	rrnH	0.0197047	0.0197047
ompA	rbsD	0.0196969	0.0196969
ylaC	ybaY	0.0196785	0.0196785
ycbK	rplY	0.0196775	0.0196775
rrnC	yfdG	0.019655	0.019655
rpsM	manX	-0.0196549	0.0196549
rrnD	yfeN	-0.0196507	0.0196507
ybaY	hcaR	-0.0196159	0.0196159
rpmB	hisL	0.0196009	0.0196009
yejG	yrbL	0.0195981	0.0195981
hisL	rrnB	0.0195808	0.0195808
rsd	rpiA	-0.0195609	0.0195609
acpP	gatY	0.0195436	0.0195436
insA_7	rrnD	-0.0195289	0.0195289
rrnH	dsrA	0.0195157	0.0195157
rpsB	rrnB	0.0194948	0.0194948
rrnB	somA	0.0194923	0.0194923
rbsD	ompA	0.019472	0.019472
rpsB	ycbK	0.0194426	0.0194426
yeeE	ylaC	-0.0194113	0.0194113
bax	rpsP	0.0194084	0.0194084
ompC	yjeB	0.0193685	0.0193685
rpsM	rrnB	0.0193556	0.0193556
ymcC	yahM	0.0193546	0.0193546
rplN	manX	-0.0193452	0.0193452
rplN	yahM	-0.0193434	0.0193434
ymcC	yrbL	0.0193377	0.0193377
rplY	aceB	0.0193294	0.0193294
rpmB	rpsB	0.0193075	0.0193075
pspE	rrnD	-0.0192982	0.0192982
ompA	lon	0.0192875	0.0192875
ssb	ompA	0.0192842	0.0192842
ycbK	gatY	0.0192817	0.0192817
yfbE	rrnD	-0.0192754	0.0192754
rrnA	glpD	0.0192723	0.0192723
ycbK	rrnB	0.0192676	0.0192676
ompA	ilvL	-0.0192659	0.0192659
rplY	fdhD	0.0192632	0.0192632
rplY	evgA	0.0192598	0.0192598
rplY	yeeE	0.0192598	0.0192598
yrbL	ydgL	0.0192578	0.0192578
treB	rrnH	0.019251	0.019251
rpsM	somA	-0.0192426	0.0192426
dsrA	dsrA	0.0192264	0.0192264
rpsJ	dsrA	0.0192251	0.0192251
ompC	crl	0.0192095	0.0192095
ileX	yejG	-0.0192009	0.0192009
rrnC	rob	0.0191928	0.0191928
yrbL	glpA	0.0191907	0.0191907
rrnA	ymcC	0.0191555	0.0191555
glpD	rrnA	0.0191402	0.0191402
evgA	yahM	-0.0191393	0.0191393
gatY	manX	-0.0191199	0.0191199
ybaY	gnd	-0.0191182	0.0191182
yfbE	ompA	-0.0191057	0.0191057
ybaY	rrnH	0.0191017	0.0191017
rpsB	dsrA	0.0191009	0.0191009
hcaR	treB	-0.0190857	0.0190857
rpsM	gnd	0.0190736	0.0190736
dsrA	rpsB	0.0190557	0.0190557
rrnD	gnd	-0.0190549	0.0190549
glpD	rpsT	0.0190533	0.0190533
somA	bax	0.0190265	0.0190265
yahM	rplY	0.0190262	0.0190262
rrnB	yejG	0.0190188	0.0190188
ompA	lacZ	-0.0189969	0.0189969
yejG	treB	0.0189964	0.0189964
ompA	gmk	0.0189662	0.0189662
cyaA	ompA	0.0189642	0.0189642
yeeE	yejG	-0.0189607	0.0189607
rrnB	ylaC	0.0188605	0.0188605
rsd	dsrA	0.0188367	0.0188367
artP	rpsL	-0.018833	0.018833
rpsU	rrnB	0.018824	0.018824
hcaR	yrbL	-0.0188149	0.0188149
yfeN	ybaY	-0.0188088	0.0188088
rpsO	ompC	0.0187732	0.0187732
ybgI	yahM	0.0187731	0.0187731
srlA	ompC	0.0187363	0.0187363
ompA	yafK	0.0187301	0.0187301
gmk	rpsL	-0.0187198	0.0187198
ompA	exuR	0.0187169	0.0187169
fdhD	rpsM	0.0186802	0.0186802
bax	yahM	0.018673	0.018673
yejG	rpmB	0.0186729	0.0186729
ybaY	evgA	-0.0186555	0.0186555
rrnC	ssb	0.0186505	0.0186505
ycbK	rpsB	0.018642	0.018642
rpsM	secE	0.0185924	0.0185924
atpI	ompC	0.0185672	0.0185672
ompC	ybaY	-0.0185328	0.0185328
rpsT	hisL	-0.0185179	0.0185179
rpmB	yeeE	-0.0185171	0.0185171
fdhD	ompC	0.0185108	0.0185108
yrbL	cyaA	0.018489	0.018489
oppA	ompA	-0.0184837	0.0184837
rpsJ	somA	0.0184658	0.0184658
treB	rplY	0.0184616	0.0184616
flgM	ybaY	-0.0184272	0.0184272
rpsL	ilvL	0.0184178	0.0184178
ileX	sraB	0.0184082	0.0184082
flgM	rpsJ	-0.0184052	0.0184052
flgM	rpmB	-0.0184009	0.0184009
rpsL	flgM	-0.0183961	0.0183961
glpA	rrnA	0.0183925	0.0183925
rpmB	dsrA	0.018379	0.018379
lacZ	rpsL	0.0183704	0.0183704
rpmB	treB	0.0183696	0.0183696
ybaY	uspF	0.0183589	0.0183589
rpmB	ylaC	0.0183424	0.0183424
glpD	rrnC	0.0183362	0.0183362
ylaC	rpsP	0.0183315	0.0183315
ompC	ypeA	0.0183181	0.0183181
rrnB	hisL	0.0183052	0.0183052
rrnH	rrnA	0.018305	0.018305
rrnH	aceB	0.0183048	0.0183048
rrnD	uhpT	0.0183029	0.0183029
lpxC	yrbL	-0.0183013	0.0183013
ompA	rpiA	-0.0182876	0.0182876
ymcC	hisL	-0.0182872	0.0182872
glpD	rpsB	-0.0182832	0.0182832
rluE	rsd	-0.0182806	0.0182806
ompA	yfdG	0.0182679	0.0182679
trmU	rsd	-0.0182572	0.0182572
tyrS	rrnD	0.0182459	0.0182459
gadX	rpsL	-0.0182411	0.0182411
hisL	dsrA	0.018222	0.018222
alaS	rrnD	-0.0182058	0.0182058
oppA	gatY	0.0181963	0.0181963
gadX	ileX	0.0181797	0.0181797
msrB	somA	0.0181743	0.0181743
uhpT	rrnD	0.018161	0.018161
rpsM	treB	-0.0181408	0.0181408
rpsP	ilvL	0.0181397	0.0181397
rrnA	ybaY	0.0181313	0.0181313
rplN	sraB	0.0181099	0.0181099
acpP	acpP	0.0181084	0.0181084
ompA	uhpT	0.0180914	0.0180914
serC	ompA	0.0180705	0.0180705
cspD	yahM	0.0180703	0.0180703
rpiA	rrnB	-0.0180671	0.0180671
ileX	rpiA	0.0180501	0.0180501
ompC	ssb	0.0180424	0.0180424
flgM	yeeE	0.0180417	0.0180417
hisL	ycbK	0.0180402	0.0180402
rpsU	ompA	0.0180369	0.0180369
serA	rrnC	0.0180327	0.0180327
ybaY	ileX	-0.0180155	0.0180155
ilvL	rpsP	0.0180105	0.0180105
msrB	rpsL	0.0180022	0.0180022
ybaY	rpsU	0.0179845	0.0179845
uspF	yrbL	0.0179596	0.0179596
treB	rpsB	-0.0179414	0.0179414
ompC	rpsO	0.017941	0.017941
rrnC	ihfB	0.017931	0.017931
ybgI	ybaY	0.0179199	0.0179199
lacZ	rrnC	0.0178989	0.0178989
ompA	yfeN	-0.0178795	0.0178795
ybeB	ileX	0.0178758	0.0178758
flgM	ileX	0.0178729	0.0178729
sraB	rrnB	-0.0178671	0.0178671
ompC	inaA	0.0178624	0.0178624
rpiA	somA	-0.0178485	0.0178485
crl	rrnD	-0.0178289	0.0178289
ileX	flgM	0.0177923	0.0177923
rpsJ	gatY	0.0177885	0.0177885
lon	ompA	0.0177872	0.0177872
rpsJ	yejG	0.0177674	0.0177674
pspE	ybaY	-0.0177653	0.0177653
yjbJ	ompC	0.0177419	0.0177419
rrnD	lon	0.0177236	0.0177236
yrbL	yadF	0.0177204	0.0177204
hisL	rpsJ	0.0176915	0.0176915
rpsT	somA	0.0176867	0.0176867
gatY	rrnH	0.017669	0.017669
manX	aceB	0.0176506	0.0176506
hisL	ilvL	0.0176406	0.0176406
evgA	rpsB	0.0176349	0.0176349
ycaD	rrnC	-0.0176249	0.0176249
rpsB	glpD	-0.017614	0.017614
aspA	yrbL	0.017611	0.017611
ybdL	rrnC	-0.0176097	0.0176097
ppiD	rrnD	-0.0176091	0.0176091
rpsM	glgS	0.017602	0.017602
rpsB	rpsJ	0.0175965	0.0175965
ybeB	yeeE	0.0175876	0.0175876
rpsJ	ylaC	0.0175656	0.0175656
rplY	rrnA	0.0175621	0.0175621
dsrA	ybaY	-0.0175543	0.0175543
rplY	gadW	0.0175452	0.0175452
gatY	fdhD	0.0175302	0.0175302
rrnD	wrbA	0.0175286	0.0175286
hisL	ymcC	-0.0175208	0.0175208
ycbK	rrnD	0.0175202	0.0175202
lon	rrnC	0.0175046	0.0175046
rrnD	tyrS	0.0174975	0.0174975
ycbK	rsd	0.0174898	0.0174898
lpxC	treB	-0.0174738	0.0174738
ybaY	yfeN	-0.0174609	0.0174609
dppA	ompC	0.0174499	0.0174499
yeeE	rpsP	-0.0174408	0.0174408
ycbK	hisL	0.0174365	0.0174365
ycbK	rpsJ	0.0174361	0.0174361
rrnB	yeeE	-0.0174319	0.0174319
ilvL	hisL	0.0174223	0.0174223
rpmB	yejG	0.0174219	0.0174219
ompC	fdoG	0.0173882	0.0173882
yfeN	yrbL	-0.0173831	0.0173831
rpmE	ompA	-0.0173724	0.0173724
rpsL	manX	0.0173685	0.0173685
ybeB	rrnB	-0.0173672	0.0173672
rrnB	rpsU	0.0173569	0.0173569
pheM	rsd	-0.0173216	0.0173216
ybaY	aspA	0.0173114	0.0173114
yahM	rpsM	0.0173082	0.0173082
ileX	oppA	0.0173036	0.0173036
bax	yeeE	-0.017303	0.017303
rpsU	rpsJ	0.0172837	0.0172837
rob	rpsM	0.017282	0.017282
ptsG	rpsT	-0.0172814	0.0172814
gadX	ybeB	0.0172795	0.0172795
evgA	treB	-0.0172794	0.0172794
dsrA	hisL	0.0172684	0.0172684
rrnC	insA_7	-0.0172679	0.0172679
ycbK	rpmB	0.0172493	0.0172493
artP	rsd	-0.0172482	0.0172482
glpA	somA	0.0172462	0.0172462
glgS	rplN	0.0172337	0.0172337
rrnC	fdoG	0.0172253	0.0172253
rpsL	acpP	0.0172112	0.0172112
acpP	ybaY	-0.0172095	0.0172095
ylaC	bax	0.0172005	0.0172005
yahM	ptsG	-0.0171725	0.0171725
rrnD	panD	0.0171641	0.0171641
yahM	cyoA	0.0171517	0.0171517
bax	msrB	0.0171486	0.0171486
somA	glpA	0.0171376	0.0171376
treB	cspD	0.0171303	0.0171303
hisL	rpsT	-0.0171251	0.0171251
ymcC	rrnC	-0.0171184	0.0171184
ompX	rrnC	-0.0171157	0.0171157
gadW	ompA	-0.0171148	0.0171148
ompA	yafL	0.0171133	0.0171133
ribB	gadX	0.0171092	0.0171092
artP	ybaY	-0.0170745	0.0170745
rpmB	ompA	0.0170618	0.0170618
bax	aceB	0.0170489	0.0170489
mltD	rplN	-0.0170427	0.0170427
yadF	rplN	0.0170227	0.0170227
rpsB	lacZ	0.0169746	0.0169746
rplN	hcaR	0.0169618	0.0169618
rplN	yobF	0.0169601	0.0169601
rpsT	msrB	0.016918	0.016918
rrnC	cyaA	0.0169152	0.0169152
gatY	yeeE	0.016909	0.016909
ybaY	yafK	0.0168969	0.0168969
rrnB	msrB	0.0168932	0.0168932
yjeB	ompC	0.0168813	0.0168813
rrnB	rpsB	0.0168811	0.0168811
lacZ	rpsM	0.0168777	0.0168777
bax	rrnH	0.0168771	0.0168771
ydgL	yrbL	0.0168706	0.0168706
glpA	rrnB	0.0168503	0.0168503
rpiA	rpsJ	-0.0168473	0.0168473
aceB	gatY	0.0168386	0.0168386
ribB	rpsL	-0.0168328	0.0168328
ilvL	gatY	0.0168183	0.0168183
ompC	ybgI	0.0168173	0.0168173
rpsB	evgA	0.0168151	0.0168151
ymcC	ileX	0.016815	0.016815
ompA	rpoH	0.0168123	0.0168123
cld	yrbL	0.0168119	0.0168119
somA	glpD	0.0168065	0.0168065
ybeB	rpmB	-0.0168031	0.0168031
ribB	ompA	0.016796	0.016796
lpxC	gatY	0.016791	0.016791
gatY	hcaR	0.0167861	0.0167861
ompC	srlA	0.0167761	0.0167761
uspE	rrnC	-0.0167711	0.0167711
yejG	bax	0.0167686	0.0167686
ptsG	rpsB	0.0167685	0.0167685
exuR	ompA	0.0167685	0.0167685
sraB	rpsJ	-0.0167668	0.0167668
dsrA	rrnH	0.0167662	0.0167662
secE	ompC	-0.0167609	0.0167609
ybaY	gatY	-0.0167528	0.0167528
gatY	ygjH	0.0167468	0.0167468
ymcC	ymcC	0.0167463	0.0167463
treB	ptsG	-0.0167328	0.0167328
yeeE	yrbL	-0.0167241	0.0167241
yihN	ompC	0.0167196	0.0167196
tyrP	ompC	0.016695	0.016695
sraB	bax	-0.0166677	0.0166677
rpsP	evgA	0.0166655	0.0166655
evgA	gadX	-0.0166626	0.0166626
bax	yejG	0.0166595	0.0166595
serC	rrnD	0.0166468	0.0166468
yfdG	ompA	0.0166382	0.0166382
yadF	ybaY	0.0166266	0.0166266
ybaY	lpxC	-0.0165987	0.0165987
yeeE	rpiA	0.0165963	0.0165963
lacZ	rpsB	0.0165842	0.0165842
sraB	rpmB	-0.0165805	0.0165805
uhpT	ompC	0.0165626	0.0165626
yahM	cspD	0.0165565	0.0165565
rpsJ	hisL	0.0165384	0.0165384
ybaY	cld	0.0165194	0.0165194
rrnC	alaS	-0.0165146	0.0165146
rrnC	crl	-0.0165136	0.0165136
ygjH	yrbL	-0.0165035	0.0165035
aspA	rrnD	0.0164934	0.0164934
rpsJ	yeeE	-0.0164929	0.0164929
rrnC	yfdU	-0.0164842	0.0164842
ihfB	ompA	0.0164652	0.0164652
gatY	rpiA	0.0164565	0.0164565
gadX	yeeE	0.0164558	0.0164558
gnd	ompC	-0.0164444	0.0164444
ileX	hcaR	0.0164403	0.0164403
ompC	lpxC	0.0164226	0.0164226
ompA	fdoG	0.0163891	0.0163891
manX	msrB	0.0163837	0.0163837
yjbJ	rrnC	-0.0163577	0.0163577
ompA	ybeB	0.0163539	0.0163539
ppiD	ompC	0.0163525	0.0163525
yrbL	mltD	0.0163453	0.0163453
rpsL	rpsT	0.0163334	0.0163334
manX	manX	0.0163135	0.0163135
rpsM	ybeB	0.0163123	0.0163123
insA_7	rplN	-0.0163028	0.0163028
ompA	proQ	0.0162905	0.0162905
yrbL	aspA	0.0162811	0.0162811
yafK	yrbL	0.0162771	0.0162771
acnB	ompA	0.016253	0.016253
ybaY	ylaC	0.0162455	0.0162455
rsd	yadF	0.0162303	0.0162303
ybaY	ydgL	0.0162264	0.0162264
rpiA	bax	-0.0162225	0.0162225
glpD	aceB	0.0162198	0.0162198
rpsM	rpoH	0.0162188	0.0162188
rpsM	rpsJ	0.0162138	0.0162138
rrnD	exuR	0.0162099	0.0162099
yadF	yahM	0.016201	0.016201
tyrS	ompA	0.0162005	0.0162005
rpmB	gatY	0.0162001	0.0162001
gadX	cyoA	0.0161985	0.0161985
rpsT	manX	0.0161789	0.0161789
ybeB	rpsJ	-0.0161678	0.0161678
ompA	pspE	-0.0161608	0.0161608
yeeE	flgM	0.0161603	0.0161603
tyrP	rrnC	-0.0161578	0.0161578
gadX	lacZ	-0.0161559	0.0161559
ybgI	gadX	0.0161445	0.0161445
rrnA	msrB	0.0161425	0.0161425
accB	ompC	0.01613	0.01613
rpsJ	rpsU	0.0161272	0.0161272
hcaR	somA	-0.0161252	0.0161252
yahM	ybgI	0.0161244	0.0161244
oppA	oppA	0.0161116	0.0161116
aceB	treB	0.0160944	0.0160944
rpsU	ybaY	0.0160748	0.0160748
xthA	ompC	0.0160643	0.0160643
ymcC	yeeE	0.0160477	0.0160477
ompA	rpmE	-0.0160352	0.0160352
sraB	ompA	-0.0160293	0.0160293
gatY	gadX	-0.0160235	0.0160235
oppA	bax	-0.0160099	0.0160099
ybaY	acpP	-0.0160099	0.0160099
fdhD	rsd	-0.0160071	0.0160071
ycbK	dsrA	0.0159963	0.0159963
cytR	rrnC	-0.0159863	0.0159863
ybfE	rplN	-0.0159826	0.0159826
aceB	ymcC	0.0159759	0.0159759
rbsD	rrnC	0.0159634	0.0159634
sraB	rplN	-0.0159566	0.0159566
acpP	rpsL	0.0159448	0.0159448
ylaC	yeeE	-0.0159444	0.0159444
msrB	msrB	0.0159405	0.0159405
rpiA	yahM	-0.015937	0.015937
lpxC	rsd	-0.0159336	0.0159336
rrnD	yafL	0.0159314	0.0159314
gatY	sraB	0.0159251	0.0159251
rpsT	rplY	0.015891	0.015891
rpsT	rpsM	0.0158858	0.0158858
ompA	wrbA	0.0158816	0.0158816
rpsJ	msrB	0.0158648	0.0158648
rrnC	yhiD	0.0158641	0.0158641
rrnC	cyoA	0.0158601	0.0158601
wrbA	ompA	0.0158449	0.0158449
gadX	ilvL	-0.0158422	0.0158422
wrbA	ompC	0.0158385	0.0158385
yrbL	gmk	0.0158376	0.0158376
glpA	rpsT	0.0158152	0.0158152
yhiD	ompC	0.0158032	0.0158032
yrbL	ihfB	0.0158004	0.0158004
ileX	ybeB	0.0157923	0.0157923
ilvL	rpsL	0.0157883	0.0157883
yrbL	uspF	0.0157774	0.0157774
flgM	bax	-0.0157617	0.0157617
treB	ybgI	0.0157563	0.0157563
glpD	rrnD	0.0157539	0.0157539
yahM	cyaA	0.0157527	0.0157527
ylaC	ompA	0.0157493	0.0157493
yeeE	sraB	0.0157477	0.0157477
yejG	rpsP	0.0157344	0.0157344
gnd	yahM	-0.0157336	0.0157336
ybaY	ymcC	0.0156919	0.0156919
rpmB	rpsU	0.0156903	0.0156903
gadW	ileX	0.0156868	0.0156868
gadX	manX	0.0156691	0.0156691
rpsB	ptsG	0.0156661	0.0156661
cld	rrnD	0.0156635	0.0156635
ptsG	somA	-0.015663	0.015663
gadX	rrnD	0.0156592	0.0156592
panD	rrnD	0.0156497	0.0156497
rpsM	flgM	0.0156367	0.0156367
ybaY	hisL	-0.0156361	0.0156361
bax	glpA	0.0156265	0.0156265
marR	rrnD	-0.0156225	0.0156225
gnd	treB	-0.0156223	0.0156223
treB	yadF	0.0156191	0.0156191
rpsB	ribB	-0.0156162	0.0156162
yahM	ydgL	0.0156101	0.0156101
pspE	yrbL	-0.0156066	0.0156066
hcaR	rrnB	-0.0156063	0.0156063
ymcC	rpmB	-0.0156003	0.0156003
yrbL	cld	0.0155908	0.0155908
ileX	glpA	-0.0155893	0.0155893
glpA	rpsJ	0.0155874	0.0155874
ompA	atpI	0.0155867	0.0155867
yejG	somA	0.0155859	0.0155859
rsd	cspD	0.0155747	0.0155747
rrnC	marR	-0.0155633	0.0155633
ompA	trmU	0.0155609	0.0155609
rplY	yhhQ	0.0155596	0.0155596
hemC	ompC	0.0155593	0.0155593
gadX	gmk	0.0155507	0.0155507
gadX	flgM	0.0155477	0.0155477
cspD	ybaY	0.0155441	0.0155441
ilvL	gadX	-0.0155351	0.0155351
tyrS	rplN	0.0155241	0.0155241
rpoH	rrnC	-0.0154983	0.0154983
aceB	glpD	0.0154903	0.0154903
rpmB	rrnA	0.0154881	0.0154881
gadX	rpmB	-0.0154733	0.0154733
yrbL	ybeB	0.0154575	0.0154575
rpsU	rpmB	0.0154544	0.0154544
rplY	hcaR	0.0154386	0.0154386
rpsL	lacZ	0.0154333	0.0154333
ompA	yejG	0.0154241	0.0154241
rrnA	oppA	0.0154233	0.0154233
glpA	aceB	0.0154197	0.0154197
yrbL	acnB	0.0154084	0.0154084
yafL	ompA	0.0154049	0.0154049
oppA	treB	-0.0153937	0.0153937
trmU	ileX	0.0153842	0.0153842
yeeE	glpA	-0.015384	0.015384
ribB	rpsB	-0.0153793	0.0153793
rrnB	glpA	0.0153752	0.0153752
ydcS	rrnC	0.0153717	0.0153717
fdhD	rpsL	-0.0153633	0.0153633
ompC	cspD	0.0153628	0.0153628
somA	rpsM	0.0153612	0.0153612
rpmB	somA	0.0153601	0.0153601
yfdU	rrnD	-0.0153504	0.0153504
ftsK	ompC	0.0153384	0.0153384
oppA	rplY	0.0153254	0.0153254
hisL	rrnC	0.0153197	0.0153197
ompC	accB	0.0153181	0.0153181
bax	ylaC	0.0153133	0.0153133
manX	rpsL	0.0153044	0.0153044
dsrA	acpP	0.0153022	0.0153022
treB	ymcC	0.0153017	0.0153017
ycbK	rrnH	0.0152916	0.0152916
acpP	rpsT	-0.0152896	0.0152896
panD	yrbL	0.0152867	0.0152867
rpsT	ribB	0.0152508	0.0152508
rpmB	yrbL	0.01524	0.01524
cspD	rrnA	0.0152339	0.0152339
gadX	rpsP	-0.0152266	0.0152266
manX	rpsB	-0.0152206	0.0152206
yahD	rrnC	-0.0152113	0.0152113
rpsM	rrnD	-0.0151982	0.0151982
oppA	sraB	0.0151881	0.0151881
yafL	rrnC	0.0151868	0.0151868
rrnA	rpsB	-0.0151638	0.0151638
aceB	oppA	0.0151606	0.0151606
gadX	trmU	0.0151586	0.0151586
rpsJ	rpsB	0.0151556	0.0151556
rplY	rpsO	0.0151533	0.0151533
cspD	gadX	0.0151475	0.0151475
yeeE	rpsU	-0.0151472	0.0151472
glpD	ymcC	0.0151401	0.0151401
rrnD	rbsD	0.0151365	0.0151365
ybaY	ygjH	-0.0151222	0.0151222
ylaC	treB	0.0151219	0.0151219
ybaY	uhpT	0.0151112	0.0151112
rpsB	treB	-0.0151106	0.0151106
dmsA	rrnC	-0.0150801	0.0150801
rrnC	yihN	0.01507	0.01507
rpsL	hcaR	-0.0150603	0.0150603
cvrA	ompC	0.0150578	0.0150578
yafK	ybaY	0.0150449	0.0150449
ompA	brnQ	0.0150426	0.0150426
cyoA	ompA	0.0150264	0.0150264
gatY	gadW	0.0150108	0.0150108
yfdU	ompA	-0.0150105	0.0150105
ygjH	rplN	0.0150044	0.0150044
rrnD	yfbE	-0.0149967	0.0149967
gadW	yeeE	0.0149941	0.0149941
rrnA	gatY	0.0149886	0.0149886
uhpT	yrbL	0.0149878	0.0149878
ypeA	rrnC	-0.0149807	0.0149807
ybeB	ybaY	-0.0149806	0.0149806
trmU	yeeE	0.0149789	0.0149789
ompC	ptsG	-0.0149705	0.0149705
gatY	ilvL	0.0149556	0.0149556
rpsL	yadF	0.0149462	0.0149462
ybgI	treB	0.0149424	0.0149424
ybaY	panD	0.0149412	0.0149412
treB	rpmB	0.0149272	0.0149272
msrB	rplY	0.0149233	0.0149233
glpD	treB	0.014923	0.014923
hcaR	bax	-0.014901	0.014901
rrnD	serC	0.0148956	0.0148956
ileX	yrbL	-0.0148937	0.0148937
rpsM	rob	0.0148909	0.0148909
rrnA	ribB	0.0148717	0.0148717
rrnH	oppA	0.0148599	0.0148599
rpmB	ileX	-0.0148474	0.0148474
rpsU	rpsP	0.0148454	0.0148454
acpP	dsrA	0.0148381	0.0148381
ileX	rpsU	-0.0148366	0.0148366
rplY	ygjH	0.0148344	0.0148344
sraB	treB	-0.0148327	0.0148327
ompC	dsrA	-0.0148225	0.0148225
rrnH	rrnD	0.0148216	0.0148216
glpD	ybaY	0.0148167	0.0148167
somA	rrnH	0.0148075	0.0148075
exuR	rrnC	0.0148005	0.0148005
lpxC	somA	-0.0147977	0.0147977
rluE	rrnB	-0.0147854	0.0147854
ybfE	rrnC	-0.0147765	0.0147765
hisL	evgA	0.0147511	0.0147511
lacZ	hisL	0.0147427	0.0147427
rsd	hcaR	-0.0147257	0.0147257
hisL	rsd	0.0147257	0.0147257
gatY	rsd	-0.0147147	0.0147147
dsrA	evgA	0.0147139	0.0147139
yahM	ybeB	0.0147031	0.0147031
hisL	lacZ	0.0147004	0.0147004
rrnH	rrnB	0.0146984	0.0146984
cyaA	yrbL	0.0146978	0.0146978
rpsM	trmU	0.0146895	0.0146895
bax	ileX	-0.014687	0.014687
yrbL	rpoH	0.0146841	0.0146841
fdhD	gatY	0.0146819	0.0146819
ompA	secE	-0.0146772	0.0146772
rrnC	ymcC	0.0146665	0.0146665
ygjH	treB	-0.0146612	0.0146612
ydgH	rrnC	-0.0146528	0.0146528
bax	rpsT	0.0146339	0.0146339
insA_7	rpsL	-0.0146297	0.0146297
hcaR	rpsJ	-0.0146226	0.0146226
yeeE	hcaR	0.0146197	0.0146197
treB	yejG	0.0146166	0.0146166
ompC	ycaD	0.0146145	0.0146145
lacZ	rpsP	0.014598	0.014598
rrnD	yfdG	0.0145913	0.0145913
yahM	rrnH	0.0145806	0.0145806
glpA	rpsM	0.0145716	0.0145716
evgA	hisL	0.0145628	0.0145628
gadX	cyaA	0.0145428	0.0145428
manX	glpD	0.0145345	0.0145345
rrnD	atpI	0.0145328	0.0145328
rrnA	somA	0.0145257	0.0145257
msrB	rrnB	0.0145173	0.0145173
yadF	treB	0.0145074	0.0145074
gadX	msrB	0.0145056	0.0145056
oppA	somA	-0.0144969	0.0144969
ompA	serC	0.0144877	0.0144877
rpsJ	glpA	0.0144741	0.0144741
gmk	rrnD	-0.0144725	0.0144725
rrnC	pspE	-0.0144624	0.0144624
rpmB	aceB	0.0144541	0.0144541
wrbA	rrnD	0.014451	0.014451
atpI	rrnC	0.0144452	0.0144452
yahM	gmk	0.0144314	0.0144314
ompC	cvrA	0.0144262	0.0144262
yafK	ompC	0.0144247	0.0144247
glpD	hisL	-0.0144239	0.0144239
rpsT	acpP	-0.0144183	0.0144183
hisL	ybaY	-0.0144139	0.0144139
ydgL	yahM	0.014409	0.014409
aceB	ileX	0.0144063	0.0144063
ymcC	rpsT	0.0144053	0.0144053
rpiA	rpmB	-0.0143959	0.0143959
ppiD	rplN	-0.0143939	0.0143939
ptsG	rrnA	-0.0143924	0.0143924
inaA	rrnD	-0.0143887	0.0143887
somA	rpmB	0.0143885	0.0143885
rrnA	ileX	0.014386	0.014386
atpI	ompA	0.0143801	0.0143801
rrnC	ilvL	0.0143781	0.0143781
yfbE	ybaY	-0.014374	0.014374
rpsU	yrbL	0.0143669	0.0143669
gadX	ptsG	-0.014364	0.014364
yrbL	trmU	0.014362	0.014362
rrnD	ssb	0.0143619	0.0143619
ompA	ygjH	-0.0143611	0.0143611
ycbK	ycbK	0.014361	0.014361
oppA	rrnB	-0.0143502	0.0143502
yahM	mltD	0.014339	0.014339
aspA	yahM	0.014338	0.014338
rrnC	acnB	0.0143374	0.0143374
bax	rplY	0.0143108	0.0143108
ybaY	pspE	-0.014309	0.014309
alaS	rplN	-0.0142884	0.0142884
rbsD	yrbL	0.0142826	0.0142826
yjbJ	rplN	-0.0142548	0.0142548
ssb	yrbL	0.01425	0.01425
ompA	pheM	0.014242	0.014242
gadX	pheM	0.0142345	0.0142345
cspD	treB	0.0142305	0.0142305
hisL	rplY	0.0142202	0.0142202
ileX	gadW	0.0142193	0.0142193
gatY	gnd	0.0142177	0.0142177
yfeN	treB	-0.0142128	0.0142128
ylaC	ileX	-0.0142103	0.0142103
lpxC	yahM	-0.0142051	0.0142051
yhhQ	gatY	0.0142004	0.0142004
bax	manX	0.0142002	0.0142002
gmk	rsd	-0.0141987	0.0141987
msrB	manX	0.0141947	0.0141947
ymcC	rsd	-0.0141788	0.0141788
ppiD	rpsL	-0.0141721	0.0141721
cyoA	gadX	0.0141623	0.0141623
gadX	mltD	0.0141603	0.0141603
yrbL	ssb	0.0141567	0.0141567
glgS	rpsM	0.0141412	0.0141412
pheM	ileX	0.0141347	0.0141347
ybgI	rpsT	0.0141337	0.0141337
gatY	rpsT	-0.0141237	0.0141237
yejG	rrnA	0.0141215	0.0141215
glpA	msrB	0.0141213	0.0141213
cyaA	gadX	0.0141196	0.0141196
yrbL	rrnB	0.0141039	0.0141039
trmU	rrnB	-0.0141038	0.0141038
glpD	glpD	0.0141002	0.0141002
ilvL	acpP	0.0140953	0.0140953
ygjH	rpsM	0.0140897	0.0140897
uspF	yahM	0.0140868	0.0140868
yadF	rrnA	0.0140639	0.0140639
rpsM	yfeN	0.0140623	0.0140623
rpmB	acpP	0.0140609	0.0140609
ypeA	ompC	0.0140602	0.0140602
rluE	rpmB	-0.0140386	0.0140386
gadX	somA	0.014038	0.014038
rpsL	ybeB	-0.0140349	0.0140349
ybeB	bax	-0.0140327	0.0140327
ribB	yahM	0.0140235	0.0140235
bax	rpsU	0.014007	0.014007
rrnC	ftsK	0.0140057	0.0140057
evgA	somA	-0.0140056	0.0140056
yeeE	ybeB	0.0139934	0.0139934
hcaR	yeeE	0.0139852	0.0139852
rrnB	yahM	0.0139766	0.0139766
msrB	glpD	0.0139707	0.0139707
acpP	ilvL	0.013966	0.013966
rrnD	ymcC	0.0139599	0.0139599
ribB	yrbL	0.0139554	0.0139554
rrnC	ligA	0.0139303	0.0139303
ompA	yihN	0.013925	0.013925
lacZ	ompA	-0.0139168	0.0139168
treB	rpiA	-0.013916	0.013916
rrnH	rpsL	0.0138999	0.0138999
yeeE	msrB	-0.0138976	0.0138976
rpsM	rpmB	0.0138965	0.0138965
evgA	rpsT	-0.0138907	0.0138907
fdhD	ileX	0.0138839	0.0138839
pheM	yeeE	0.013882	0.013882
rpiA	yeeE	0.013877	0.013877
yihN	ompA	0.0138677	0.0138677
yfeN	rsd	-0.0138661	0.0138661
lacZ	gadX	-0.0138638	0.0138638
ycbK	acpP	0.0138633	0.0138633
trmU	rpmB	-0.013857	0.013857
rrnD	ihfB	0.013844	0.013844
rpsL	rluE	-0.0138139	0.0138139
glpA	bax	0.0138115	0.0138115
somA	ptsG	-0.013804	0.013804
ybaY	lon	0.0137944	0.0137944
hcaR	ileX	0.0137932	0.0137932
rrnB	ilvL	0.0137871	0.0137871
sraB	somA	-0.0137839	0.0137839
ybgI	rrnA	0.0137837	0.0137837
cspD	rpsT	0.0137836	0.0137836
rrnD	serA	0.0137743	0.0137743
ompC	brnQ	0.0137714	0.0137714
ylaC	ylaC	0.0137694	0.0137694
ydgL	gadX	0.013763	0.013763
rrnC	sraB	-0.0137609	0.0137609
rrnC	brnQ	0.0137586	0.0137586
rplN	ybgI	-0.0137559	0.0137559
rpsB	rrnA	-0.0137551	0.0137551
yeeE	oppA	0.0137511	0.0137511
ribB	rrnC	-0.0137459	0.0137459
rpmB	ilvL	0.0137325	0.0137325
rpsU	treB	0.01373	0.01373
lon	yrbL	0.013719	0.013719
uspF	ybaY	0.0137171	0.0137171
rrnD	cyaA	0.0137068	0.0137068
rluE	rpsJ	-0.0137064	0.0137064
yafK	rplN	0.0137011	0.0137011
cld	yahM	0.0136974	0.0136974
ymcC	rrnB	-0.0136923	0.0136923
glpA	gadX	0.0136913	0.0136913
msrB	rrnH	0.0136833	0.0136833
somA	cspD	0.013679	0.013679
ompC	gatY	0.0136719	0.0136719
oppA	rpmB	-0.0136697	0.0136697
oppA	rpsJ	-0.0136556	0.0136556
rrnC	ygjH	-0.013653	0.013653
ptsG	manX	-0.0136449	0.0136449
ybaY	rbsD	0.0136414	0.0136414
ycfD	ompC	0.0136372	0.0136372
rpsM	rpmE	0.0136329	0.0136329
sraB	sraB	0.0136274	0.0136274
ileX	rpsP	-0.0136249	0.0136249
ompC	sodA	0.0136162	0.0136162
yahM	lacZ	-0.0136092	0.0136092
pheM	rrnB	-0.0136003	0.0136003
rsd	flgM	-0.013597	0.013597
rpsB	manX	-0.0135626	0.0135626
ompA	lpxC	-0.0135568	0.0135568
rrnC	rpsO	0.0135536	0.0135536
rrnB	ompC	-0.0135302	0.0135302
hisL	glpD	-0.0134655	0.0134655
fdhD	treB	-0.0134588	0.0134588
ompC	yfdG	0.0134578	0.0134578
oppA	rpiA	0.0134524	0.0134524
acpP	ycbK	0.0134521	0.0134521
gatY	pspE	0.0134507	0.0134507
treB	uspF	0.0134316	0.0134316
somA	yejG	0.0134277	0.0134277
gatY	yhhQ	0.0134268	0.0134268
yrbL	rpsL	0.0134187	0.0134187
sraB	oppA	0.013417	0.013417
insA_7	rsd	-0.013412	0.013412
rplY	rpiA	0.0134073	0.0134073
gadX	sraB	0.0134071	0.0134071
yrbL	lacZ	-0.0134066	0.0134066
ompC	htpX	0.0134059	0.0134059
gadX	rluE	0.0134052	0.0134052
ompA	yfbE	-0.0134021	0.0134021
yejG	yeeE	-0.0133907	0.0133907
cyaA	yahM	0.0133901	0.0133901
ileX	msrB	-0.0133828	0.0133828
msrB	rpsJ	0.0133787	0.0133787
acpP	ymcC	-0.0133781	0.0133781
brnQ	ompA	0.0133753	0.0133753
yahM	glpA	0.013354	0.013354
yahM	trmU	0.0133503	0.0133503
rplY	ybeB	0.0133468	0.0133468
gadW	treB	-0.0133466	0.0133466
flgM	ylaC	-0.0133462	0.0133462
acpP	rpmB	0.0133449	0.0133449
rluE	yeeE	0.0133388	0.0133388
ybaY	ssb	0.0133361	0.0133361
yrbL	bax	0.0133352	0.0133352
yrbL	lon	0.0133268	0.0133268
rpsB	rsd	0.0133175	0.0133175
gadX	rrnC	0.0133161	0.0133161
ompC	aspA	0.0133143	0.0133143
rpsJ	yahM	0.0133128	0.0133128
ompC	yehS	0.0133069	0.0133069
rpsL	cspD	0.0133002	0.0133002
ompC	glpA	-0.0132977	0.0132977
bax	rpiA	-0.0132913	0.0132913
rsd	hisL	0.0132872	0.0132872
pheM	rpmB	-0.0132819	0.0132819
rplY	acpP	0.0132798	0.0132798
rsd	uspF	0.0132773	0.0132773
ybaY	yfbE	-0.0132655	0.0132655
crl	rplN	-0.013261	0.013261
uhpT	ybaY	0.013258	0.013258
hcaR	rplN	-0.0132578	0.0132578
ylaC	yejG	0.0132561	0.0132561
rplY	artP	0.0132361	0.0132361
rrnH	yrbL	0.0132212	0.0132212
ribB	ileX	0.0132152	0.0132152
alaS	rpsL	-0.0132112	0.0132112
lpxC	rpsL	-0.0132023	0.0132023
yfdG	rrnC	0.0132013	0.0132013
rrnA	cyoA	0.0132003	0.0132003
yahM	yadF	0.0132001	0.0132001
rrnB	acpP	0.013195	0.013195
rplN	rpoH	0.013188	0.013188
yfeN	yahM	-0.013185	0.013185
treB	ydgL	0.013185	0.013185
rluE	ileX	0.0131824	0.0131824
ptsG	hisL	0.0131759	0.0131759
ileX	manX	-0.0131697	0.0131697
yfbE	yrbL	-0.0131678	0.0131678
secE	rpsM	0.0131677	0.0131677
sraB	ylaC	-0.0131674	0.0131674
yrbL	rbsD	0.013164	0.013164
ompC	rbsD	0.0131623	0.0131623
ilvL	yahM	-0.0131526	0.0131526
trmU	rpsJ	-0.0131468	0.0131468
ompA	yhiD	0.013145	0.013145
yahM	ihfB	0.0131354	0.0131354
yahM	acnB	0.0131239	0.0131239
rpsO	gatY	0.0131227	0.0131227
ybaY	cyaA	0.0131187	0.0131187
rpiA	msrB	-0.0131177	0.0131177
ribB	hisL	-0.0131093	0.0131093
acpP	evgA	0.013109	0.013109
ymcC	ybeB	0.0131009	0.0131009
rsd	glpD	0.0130863	0.0130863
rpiA	ileX	0.013086	0.013086
evgA	acpP	0.0130748	0.0130748
yrbL	pheM	0.0130668	0.0130668
ilvL	dsrA	0.0130537	0.0130537
ymcC	acpP	-0.0130535	0.0130535
ompA	tyrS	0.0130448	0.0130448
oppA	hcaR	0.0130369	0.0130369
secE	ybaY	-0.0130332	0.0130332
yrbL	exuR	0.0130324	0.0130324
pspE	rplN	0.0130291	0.0130291
gmk	ileX	0.013028	0.013028
artP	ileX	0.0130257	0.0130257
rpsM	dmsA	0.0130247	0.0130247
lacZ	rpmB	0.0130163	0.0130163
ylaC	somA	0.0130126	0.0130126
lacZ	rrnB	0.0130054	0.0130054
yrbL	oppA	0.0129997	0.0129997
gadW	bax	-0.0129968	0.0129968
ygjH	yahM	-0.0129967	0.0129967
gadX	ydgL	0.0129909	0.0129909
hcaR	yahM	-0.0129895	0.0129895
rrnH	rpsJ	0.0129871	0.0129871
gadX	ycbK	-0.0129805	0.0129805
ileX	trmU	0.0129804	0.0129804
cspD	aceB	0.0129724	0.0129724
yrbL	rpsJ	0.0129709	0.0129709
rpiA	rrnA	-0.0129706	0.0129706
rpsT	cyoA	0.0129684	0.0129684
ihfB	yrbL	0.0129514	0.0129514
dsrA	ycbK	0.0129512	0.0129512
exuR	yrbL	0.0129493	0.0129493
rrnC	rluE	-0.0129473	0.0129473
oppA	flgM	0.0129446	0.0129446
yejG	rrnH	0.0129442	0.0129442
ilvL	rplY	0.012938	0.012938
cyaA	rplN	-0.0129297	0.0129297
ompA	uspE	0.0129274	0.0129274
yrbL	panD	0.0129247	0.0129247
mltD	ompA	0.0129191	0.0129191
ptsG	gatY	0.0129132	0.0129132
hisL	ptsG	0.0129076	0.0129076
yhhQ	ybaY	-0.012907	0.012907
ompC	cld	0.0129023	0.0129023
rrnD	cyoA	0.0128882	0.0128882
ybaY	tyrS	0.0128869	0.0128869
rpsO	rplY	0.0128806	0.0128806
lon	rrnD	0.01288	0.01288
somA	rpiA	-0.0128792	0.0128792
rsd	yafK	0.012879	0.012879
yeeE	ycbK	-0.0128775	0.0128775
gadW	rrnB	-0.0128727	0.0128727
yahM	aspA	0.0128694	0.0128694
yrbL	proQ	0.0128659	0.0128659
yhhQ	rplY	0.0128568	0.0128568
ybaY	exuR	0.0128535	0.0128535
ybaY	serC	0.0128347	0.0128347
ybaY	wrbA	0.0128305	0.0128305
rplY	ptsG	0.0128267	0.0128267
serC	yrbL	0.0128068	0.0128068
somA	yadF	0.0128062	0.0128062
treB	aspA	0.0127996	0.0127996
uspE	rplN	-0.0127984	0.0127984
ymcC	flgM	0.0127937	0.0127937
ompC	ycfD	0.0127903	0.0127903
rplY	flgM	0.0127887	0.0127887
rpsU	bax	0.0127878	0.0127878
gnd	rsd	-0.0127798	0.0127798
aspA	ybaY	0.0127751	0.0127751
rpsJ	ompC	-0.0127732	0.0127732
hcaR	rpmB	-0.0127729	0.0127729
cyoA	yrbL	0.0127662	0.0127662
rpsB	ylaC	0.0127614	0.0127614
rpsL	sraB	-0.012757	0.012757
fdhD	yeeE	0.0127496	0.0127496
yahM	ilvL	-0.0127438	0.0127438
ompA	gatY	-0.0127408	0.0127408
ileX	rluE	0.0127361	0.0127361
yadF	rsd	0.0127356	0.0127356
evgA	manX	-0.0127073	0.0127073
rpmB	glpA	0.0127037	0.0127037
rrnC	inaA	-0.012696	0.012696
gadX	ybgI	0.0126959	0.0126959
rpsP	gadX	-0.0126932	0.0126932
yhhQ	rrnC	-0.0126931	0.0126931
rpiA	manX	-0.012684	0.012684
somA	rpsB	-0.0126809	0.0126809
yehS	ompC	0.0126767	0.0126767
rrnA	ybeB	0.0126693	0.0126693
ymcC	rpsJ	-0.012668	0.012668
sraB	flgM	0.0126641	0.0126641
pheM	rpsJ	-0.0126566	0.0126566
glpA	manX	0.0126566	0.0126566
somA	ybgI	0.0126522	0.0126522
rrnD	fdoG	0.01265	0.01265
ppiD	rsd	-0.0126491	0.0126491
artP	yeeE	0.0126486	0.0126486
gmk	yeeE	0.0126435	0.0126435
yejG	yejG	0.0126362	0.0126362
ygjH	gatY	0.0126354	0.0126354
uspE	rpsL	-0.0126245	0.0126245
yfdG	yrbL	0.0126193	0.0126193
pspE	yahM	-0.0126155	0.0126155
yrbL	yfdG	0.0126071	0.0126071
wrbA	rplN	0.0126043	0.0126043
artP	ompA	-0.0125987	0.0125987
gatY	bax	-0.0125974	0.0125974
rpmB	msrB	0.0125934	0.0125934
crl	rpsL	-0.0125922	0.0125922
sraB	yejG	-0.0125781	0.0125781
rplN	artP	0.0125777	0.0125777
somA	rplY	0.0125772	0.0125772
serA	rrnD	0.0125739	0.0125739
rpsB	ybeB	-0.0125726	0.0125726
marR	ompA	-0.0125668	0.0125668
ssb	rrnC	0.01256	0.01256
rrnB	ileX	-0.0125541	0.0125541
ybeB	ylaC	-0.0125502	0.0125502
evgA	evgA	0.0125468	0.0125468
rpsB	yeeE	-0.0125456	0.0125456
[truncated: 28,978 more rows]

## Sheet: Low
Supplementary file 2-2. Connectivity between 176 genes in the network reconstructed from E. coli cells treated with 10 mg/L naphthenic acids
Edge start	Edge end	Confidence Level	Absolute value of CL			Sum of Absolute values	Percentage of select edges over all edges
rplN	rplN	0.441241	0.441241		all edges	119.775
rrnC	rrnC	0.320245	0.320245		top 704 edges	36.6805	0.306246
ompC	ompC	0.26719	0.26719		top 2000 edges	59.4575	0.496411
rrnD	rrnC	0.244357	0.244357		top 6000 edges	89.2433	0.745092
rplN	rpsM	0.24155	0.24155
rrnC	rrnD	0.237924	0.237924
rpsM	rplN	0.224492	0.224492		Percentage strength of select edge over the top edge
ompA	ompA	0.223141	0.223141
rrnC	rplN	0.208668	0.208668		top edge	0.441241
rrnC	ompA	0.208402	0.208402		704th edge	0.0263469	0.0597109
ompA	rrnC	0.188583	0.188583		2000th edge	0.0125916	0.0285368
rrnD	rrnD	0.183891	0.183891		6000th edge	0.00464172	0.0105197
rrnD	ompA	0.172485	0.172485
yahM	ompA	0.171659	0.171659
rrnC	yahM	0.167928	0.167928
ompA	yahM	0.16514	0.16514
ompA	ompC	0.162158	0.162158
yahM	rrnC	0.161346	0.161346
ompA	rrnD	0.153008	0.153008
rpsM	rpsM	0.143302	0.143302
rrnD	yahM	0.137466	0.137466
yejG	rrnC	0.136856	0.136856
rrnD	rplN	0.130225	0.130225
rplN	rplY	0.130177	0.130177
yahM	yahM	0.128909	0.128909
yahM	rrnD	0.128882	0.128882
rpsL	rplN	0.12669	0.12669
gatY	rplN	0.126532	0.126532
rplY	rplN	0.126231	0.126231
rsd	rrnC	0.125866	0.125866
rrnC	rpsM	0.124423	0.124423
ompC	gadX	0.12298	0.12298
rpsP	rplN	0.122674	0.122674
rrnC	rsd	0.121058	0.121058
rplN	gatY	0.119407	0.119407
gadX	ompC	0.11855	0.11855
rrnC	yejG	0.117743	0.117743
treB	rrnC	0.117064	0.117064
rrnC	rpsL	0.116279	0.116279
rplN	rpsP	0.115133	0.115133
rrnB	rplN	0.113648	0.113648
rrnC	treB	0.112777	0.112777
rpsL	rrnC	0.107515	0.107515
rpsT	ompC	0.107287	0.107287
yahM	ompC	0.106887	0.106887
yrbL	ompC	0.106755	0.106755
rrnH	ompC	0.105464	0.105464
rsd	rplN	0.104795	0.104795
rpmB	rplN	0.104632	0.104632
rpsB	rplN	0.104455	0.104455
yejG	rrnD	0.104379	0.104379
ybaY	rrnC	0.103578	0.103578
ompA	rpsT	0.103563	0.103563
rrnC	rrnB	0.101182	0.101182
ycbK	rplN	0.101164	0.101164
ompC	rrnC	-0.100537	0.100537
rpmB	rrnC	0.0992814	0.0992814
treB	ompA	0.0990951	0.0990951
yejG	ompA	0.0989575	0.0989575
hisL	rplN	0.0981077	0.0981077
rplN	ompA	-0.0973206	0.0973206
rrnC	rrnA	0.0953995	0.0953995
rrnB	rrnC	0.0942334	0.0942334
ybaY	ompA	0.0930343	0.0930343
ompC	yrbL	0.0929625	0.0929625
rrnD	yejG	0.0924245	0.0924245
ompC	rrnH	0.0920635	0.0920635
ompC	rpsB	-0.0914062	0.0914062
rsd	rrnD	0.0911902	0.0911902
treB	rrnD	0.0905144	0.0905144
rrnD	rsd	0.0899354	0.0899354
rrnD	treB	0.0896503	0.0896503
rpsJ	rplN	0.0890066	0.0890066
ompA	treB	0.0887773	0.0887773
rrnC	ybaY	0.0882899	0.0882899
rrnC	rpmB	0.0874482	0.0874482
yeeE	rrnC	-0.0847269	0.0847269
rplN	dsrA	0.0842696	0.0842696
rrnD	rpsL	0.0839107	0.0839107
ompA	rrnA	0.0834903	0.0834903
glpA	rrnC	0.0832374	0.0832374
rplY	rpsM	0.0830032	0.0830032
rrnC	rplY	0.0829744	0.0829744
rplN	rpsL	0.0827291	0.0827291
ycbK	rrnC	0.0821342	0.0821342
rpsT	ompA	0.0820404	0.0820404
ybaY	rrnD	0.0816279	0.0816279
rrnC	glpA	0.0813744	0.0813744
rrnD	rpsM	0.0812344	0.0812344
rplN	hisL	0.0801834	0.0801834
yejG	yahM	0.0793285	0.0793285
ompA	yrbL	0.0790654	0.0790654
ompC	ycbK	-0.0790139	0.0790139
aceB	ompC	0.0790026	0.0790026
acpP	rplN	0.0788496	0.0788496
ileX	rrnC	-0.0787801	0.0787801
rpsM	rplY	0.0780528	0.0780528
ompA	yejG	0.0779214	0.0779214
rplN	rpsB	0.0774212	0.0774212
ompC	rpmB	-0.077261	0.077261
treB	yahM	0.0769362	0.0769362
dsrA	rplN	0.0767756	0.0767756
ompC	rplN	-0.0766198	0.0766198
ompC	rpsT	0.0763833	0.0763833
ompA	ybaY	0.0763547	0.0763547
rrnC	rpsJ	0.076266	0.076266
yahM	rpsT	0.0758439	0.0758439
rplN	rrnB	0.0752293	0.0752293
rpsL	rrnD	0.0751077	0.0751077
rrnC	gatY	0.0748888	0.0748888
ompC	oppA	0.0746418	0.0746418
rrnC	rpsT	0.0742195	0.0742195
rrnD	rrnA	0.0741385	0.0741385
glpA	ompA	0.0739723	0.0739723
ompC	aceB	0.0736722	0.0736722
ompC	hisL	-0.0736685	0.0736685
rrnA	ompC	0.0729683	0.0729683
rrnD	rrnB	0.0726959	0.0726959
ybaY	yahM	0.0722229	0.0722229
yahM	treB	0.0720996	0.0720996
rrnD	ybaY	0.0720179	0.0720179
rplN	acpP	0.0719227	0.0719227
ompC	yeeE	0.0718901	0.0718901
gatY	rpsM	0.0716677	0.0716677
ompA	rrnH	0.0713878	0.0713878
ompA	gadX	0.0701768	0.0701768
rpsB	ompC	-0.0699745	0.0699745
rpmB	rrnD	0.0695265	0.0695265
rrnC	ycbK	0.0691485	0.0691485
rrnC	rpsP	0.0685299	0.0685299
ompA	glpA	0.0673647	0.0673647
rpsP	rpsM	0.0670883	0.0670883
oppA	rrnC	-0.0668767	0.0668767
rplN	ycbK	0.0668568	0.0668568
rplN	rrnC	0.0668486	0.0668486
rpsB	rrnC	0.0668387	0.0668387
ompC	rrnD	-0.0665886	0.0665886
rpsL	rpsM	0.0665813	0.0665813
rplN	yahM	-0.06619	0.06619
yahM	yejG	0.0660561	0.0660561
ilvL	rplN	0.066025	0.066025
rplN	rpsJ	0.0660225	0.0660225
rrnB	rrnD	0.0655548	0.0655548
rrnD	glpA	0.0650913	0.0650913
glpA	rrnD	0.0647772	0.0647772
yahM	rrnA	0.0645192	0.0645192
gadX	rplN	-0.0636052	0.0636052
rsd	ompA	0.0632463	0.0632463
rrnD	rpsT	0.0628835	0.0628835
yeeE	rrnD	-0.062801	0.062801
ompC	rsd	-0.0627896	0.0627896
rrnC	rrnH	0.0626024	0.0626024
ompC	rpoH	0.0624109	0.0624109
rplN	rpmB	0.0623504	0.0623504
rrnD	rpmB	0.0622514	0.0622514
ompC	ompA	0.0619607	0.0619607
rrnA	ompA	0.0618423	0.0618423
yahM	ybaY	0.0616553	0.0616553
rpsM	gatY	0.060678	0.060678
ileX	rrnD	-0.0605522	0.0605522
ompC	uspE	0.0604561	0.0604561
manX	ompA	0.0602623	0.0602623
rpsJ	rrnC	0.0601002	0.0601002
ompC	cyaA	0.0594401	0.0594401
ompC	rpsL	-0.0594343	0.0594343
rplN	rrnH	0.0594033	0.0594033
rrnB	rpsM	0.058913	0.058913
oppA	ompC	0.0585971	0.0585971
rpsM	ompC	0.0585378	0.0585378
ribB	ompC	0.0581788	0.0581788
ompA	manX	0.0581754	0.0581754
rplN	ilvL	0.0581163	0.0581163
hisL	ompC	-0.0579677	0.0579677
rpsM	rrnH	0.0578389	0.0578389
ompC	acpP	-0.0572449	0.0572449
glpA	yahM	0.0569975	0.0569975
gadX	gadX	0.0565166	0.0565166
rpsM	rpsP	0.0564821	0.0564821
cyaA	ompC	0.0564276	0.0564276
rrnD	rplY	0.0564038	0.0564038
rrnA	rrnC	0.0563242	0.0563242
rpsT	yahM	0.0563196	0.0563196
ompC	ileX	0.056244	0.056244
ycbK	rrnD	0.056025	0.056025
yahM	yrbL	0.0556368	0.0556368
glpD	ompC	0.0553238	0.0553238
ompC	rrnB	-0.0550401	0.0550401
rrnH	rpsM	0.0546164	0.0546164
rsd	rpsM	0.0545872	0.0545872
yejG	yejG	0.0544803	0.0544803
rrnD	rpsJ	0.0544627	0.0544627
yahM	glpA	0.0541904	0.0541904
rsd	yahM	0.0537436	0.0537436
ompC	sraB	0.0531071	0.0531071
ompA	rsd	0.0525557	0.0525557
rpoH	ompC	0.0520984	0.0520984
yejG	treB	0.0517864	0.0517864
rrnC	manX	0.05173	0.05173
ompC	ribB	0.051651	0.051651
ompC	acnB	0.0515501	0.0515501
acnB	ompC	0.0514979	0.0514979
oppA	rrnD	-0.0514674	0.0514674
acpP	ompC	-0.0514173	0.0514173
rsd	rsd	0.0510704	0.0510704
rpsU	rrnC	0.0510213	0.0510213
aspA	ompA	0.0509881	0.0509881
gadX	rrnC	-0.0509196	0.0509196
rsd	rpsL	0.050878	0.050878
yahM	rrnH	0.0507851	0.0507851
rplN	lpxC	0.0506511	0.0506511
rrnC	rpsO	0.050608	0.050608
rrnC	rpsU	0.0504815	0.0504815
rpsM	dsrA	0.05035	0.05035
rplN	rsd	0.0501133	0.0501133
yejG	rsd	0.0500649	0.0500649
rrnC	aspA	0.0498635	0.0498635
rrnD	gatY	0.0497522	0.0497522
manX	rrnC	0.0496856	0.0496856
yejG	rplN	0.0496301	0.0496301
rrnC	yrbL	0.049585	0.049585
rpsJ	rpsM	0.0495414	0.0495414
ymcC	ompC	0.049515	0.049515
aspA	rrnC	0.0492962	0.0492962
uspE	ompC	0.0492761	0.0492761
dsrA	rpsM	0.0490694	0.0490694
rpsL	rpsL	0.0489789	0.0489789
ompC	gmk	0.0487765	0.0487765
rrnC	rpsB	0.0487057	0.0487057
yahM	rsd	0.0486119	0.0486119
rrnH	rrnH	0.0484966	0.0484966
ompC	ydgL	0.0484544	0.0484544
rpsT	rpsT	0.0482949	0.0482949
lpxC	rrnC	-0.0482878	0.0482878
ycbK	ompC	-0.0482016	0.0482016
hisL	rrnC	0.0481579	0.0481579
ompA	aspA	0.0480744	0.0480744
rpsT	gadX	0.0479966	0.0479966
ompA	aceB	0.0478329	0.0478329
ompC	ybeB	0.047807	0.047807
sraB	ompC	0.0477947	0.0477947
rrnC	yeeE	-0.0475311	0.0475311
rrnD	ycbK	0.0474928	0.0474928
ompC	glpD	0.0474259	0.0474259
rrnD	rrnH	0.0473191	0.0473191
rrnA	rplN	0.0472573	0.0472573
yrbL	gadX	0.0471661	0.0471661
treB	treB	0.0469088	0.0469088
rpmB	rpsM	0.0467857	0.0467857
ileX	ompA	-0.0466509	0.0466509
rplN	aceB	0.0464738	0.0464738
treB	yejG	0.0463867	0.0463867
rpoH	rrnC	-0.0463771	0.0463771
bax	rplN	0.046257	0.046257
rrnC	ompC	0.0461934	0.0461934
rplY	rplY	0.046085	0.046085
rpsL	rsd	0.0460083	0.0460083
rpsM	aceB	0.0459318	0.0459318
rrnA	rpsM	0.0458039	0.0458039
ylaC	rplN	0.0456538	0.0456538
rpmB	rpsL	0.0456049	0.0456049
gadX	rpsB	-0.0454733	0.0454733
uspE	rrnC	-0.0452767	0.0452767
ompC	yejG	-0.0452164	0.0452164
lacZ	rplN	0.0450902	0.0450902
rrnD	ompC	0.045085	0.045085
yahM	gadX	0.0449923	0.0449923
rrnD	rpsP	0.0448825	0.0448825
rsd	yejG	0.0448582	0.0448582
rsd	rrnB	0.0447352	0.0447352
manX	yahM	0.0446505	0.0446505
yahM	manX	0.0446299	0.0446299
yejG	rpsL	0.0445873	0.0445873
rrnA	yahM	0.0444776	0.0444776
fdhD	rplN	0.0444486	0.0444486
ompA	ribB	0.0444474	0.0444474
rpsT	yrbL	0.0443129	0.0443129
rrnH	rplN	0.0442504	0.0442504
rpmB	rsd	0.044194	0.044194
rpsM	oppA	0.0439889	0.0439889
rplN	ygjH	0.0437658	0.0437658
ptsG	rplN	0.0436301	0.0436301
rrnH	gadX	0.043587	0.043587
rrnB	rpsL	0.0435467	0.0435467
ybaY	treB	0.0435241	0.0435241
yeeE	ompC	0.0435234	0.0435234
rplN	ptsG	0.0435229	0.0435229
mltD	ompC	0.0435056	0.0435056
ybaY	yejG	0.043477	0.043477
rplN	evgA	0.0434286	0.0434286
rrnD	manX	0.0434239	0.0434239
yejG	ybaY	0.0433353	0.0433353
rpsL	rrnB	0.0433264	0.0433264
cspD	ompC	0.0432498	0.0432498
ompA	glpD	0.0432215	0.0432215
rpsU	rplN	0.0432144	0.0432144
rpsB	rrnD	0.043197	0.043197
lpxC	ompA	-0.0429092	0.0429092
rrnA	rrnD	0.0427646	0.0427646
rplY	ompC	0.0425622	0.0425622
uhpT	ompA	0.0425231	0.0425231
cyoA	ompC	0.0424467	0.0424467
ycbK	rpsM	0.0422903	0.0422903
rpsM	ompA	-0.0422679	0.0422679
yrbL	rrnH	0.0420568	0.0420568
ompA	uspF	0.0418976	0.0418976
ompC	ymcC	0.0418186	0.0418186
rpsT	rrnH	0.0417725	0.0417725
ompA	cspD	0.041605	0.041605
ompC	pheM	0.0415786	0.0415786
manX	ompC	0.0415504	0.0415504
rplN	ybaY	-0.0415286	0.0415286
rrnD	yrbL	0.0411377	0.0411377
rsd	rpmB	0.0410648	0.0410648
ycbK	rpsL	0.0410626	0.0410626
rplN	lacZ	0.0408861	0.0408861
rpsJ	rrnD	0.040861	0.040861
gmk	ompC	0.0408594	0.0408594
rrnC	uspF	0.0408358	0.0408358
rplN	oppA	0.0408208	0.0408208
rrnD	aspA	0.0407719	0.0407719
rrnB	rsd	0.0407535	0.0407535
ompA	uhpT	0.0407479	0.0407479
manX	rrnD	0.0407374	0.0407374
ompA	ymcC	0.0406985	0.0406985
yrbL	ompA	0.0406069	0.0406069
rpmB	rrnB	0.0405685	0.0405685
rpsL	ompA	0.0405457	0.0405457
rrnC	dsrA	0.0403315	0.0403315
yrbL	yrbL	0.040306	0.040306
rrnC	hisL	0.0402703	0.0402703
rsd	treB	0.0402421	0.0402421
gadX	yrbL	0.0401861	0.0401861
ileX	yahM	-0.0401567	0.0401567
rpsB	rpsB	0.0400978	0.0400978
rpsL	rplY	0.040066	0.040066
rplN	gadX	-0.0400535	0.0400535
treB	rsd	0.0400518	0.0400518
ompA	rpsL	0.0399602	0.0399602
rpmB	rpmB	0.039945	0.039945
rrnC	uhpT	0.0398845	0.0398845
rrnH	yrbL	0.0398693	0.0398693
treB	ompC	0.0396759	0.0396759
gatY	rplY	0.0396621	0.0396621
lpxC	rrnD	-0.0395566	0.0395566
gadX	ycbK	-0.0395149	0.0395149
rrnC	cld	0.0394778	0.0394778
ihfB	ompC	0.0394341	0.0394341
rpsL	gatY	0.0394068	0.0394068
cld	ompA	0.0393675	0.0393675
rrnC	ileX	-0.0393665	0.0393665
ompC	ihfB	0.0393485	0.0393485
rpsL	rpmB	0.0393239	0.0393239
aspA	rrnD	0.0392686	0.0392686
aceB	rpsM	0.0391939	0.0391939
ybeB	ompC	0.0391917	0.0391917
ydgL	ompC	0.0391905	0.0391905
treB	ybaY	0.0391732	0.0391732
treB	rpsT	0.0390685	0.0390685
yahM	rpsL	0.0389397	0.0389397
uspF	ompA	0.0389388	0.0389388
ompC	lacZ	-0.0389096	0.0389096
treB	rrnA	0.0388597	0.0388597
rpsB	rpsL	0.0388533	0.0388533
ycbK	rsd	0.0388169	0.0388169
ompA	cld	0.0387734	0.0387734
rrnA	rrnH	0.0387214	0.0387214
rplN	gadW	0.0386237	0.0386237
uhpT	rrnC	0.0386127	0.0386127
gadX	rpmB	-0.0385987	0.0385987
yejG	rrnB	0.0385834	0.0385834
rrnB	rrnB	0.0385692	0.0385692
hisL	rpsM	0.0385543	0.0385543
aspA	yahM	0.0384799	0.0384799
rpsB	rpsM	0.0384452	0.0384452
ompC	ylaC	-0.0383511	0.0383511
rrnD	rpsO	0.0382726	0.0382726
rrnH	aceB	0.0381814	0.0381814
yejG	rrnA	0.0380911	0.0380911
ompA	mltD	0.0379951	0.0379951
rrnC	aceB	0.0379501	0.0379501
rpsB	gadX	-0.0379449	0.0379449
ybaY	ybaY	0.0378683	0.0378683
rpsB	rpmB	0.0378509	0.0378509
gadX	hisL	-0.0377997	0.0377997
rpmB	ompC	-0.0377825	0.0377825
ydgL	rrnC	-0.037708	0.037708
yahM	aspA	0.0376989	0.0376989
ptsG	ompC	-0.0376669	0.0376669
yhhQ	rplN	0.0376238	0.0376238
yejG	glpA	0.0376005	0.0376005
rrnD	rpsU	0.0375468	0.0375468
rpsL	rpsP	0.0375325	0.0375325
pheM	ompC	0.037464	0.037464
ycbK	rpmB	0.0373742	0.0373742
rrnC	fdhD	0.0372928	0.0372928
rpsB	ycbK	0.0372281	0.0372281
yeeE	rplN	-0.0372116	0.0372116
rpsU	rrnD	0.0369657	0.0369657
rpsP	rplY	0.0369247	0.0369247
rplY	rrnH	0.0368615	0.0368615
ygjH	ompA	-0.036811	0.036811
ompA	rpsM	0.0368101	0.0368101
ycbK	rrnB	0.0367624	0.0367624
lacZ	ompC	-0.036762	0.036762
cld	rrnC	0.0366169	0.0366169
rpsT	rrnC	0.0365896	0.0365896
rplN	yhhQ	0.0365824	0.0365824
rpsO	rrnC	0.0364669	0.0364669
rpsO	rplN	0.0363841	0.0363841
rpmB	ycbK	0.0363652	0.0363652
yeeE	ompA	-0.0362945	0.0362945
rpsL	yahM	0.0362514	0.0362514
ompC	ptsG	-0.0362348	0.0362348
gadX	rrnH	0.0361031	0.0361031
ompC	cyoA	0.0360054	0.0360054
rrnH	oppA	0.0358604	0.0358604
yeeE	rsd	-0.0358245	0.0358245
rrnD	yeeE	-0.0357358	0.0357358
ompC	rrnA	0.035689	0.035689
ybeB	rrnC	-0.0356198	0.0356198
ylaC	rrnC	0.0355099	0.0355099
rpsM	lpxC	0.0354777	0.0354777
rpsB	rsd	0.0354419	0.0354419
yrbL	rpsT	0.0354139	0.0354139
treB	rplN	0.0353845	0.0353845
aceB	rrnH	0.0353652	0.0353652
gatY	gatY	0.0353538	0.0353538
ycbK	rpsB	0.035317	0.035317
rplN	rpsT	-0.0353142	0.0353142
ybaY	rpsT	0.0353078	0.0353078
rrnB	rplY	0.0352947	0.0352947
rrnB	rpmB	0.0352913	0.0352913
gadX	rpsT	0.0352155	0.0352155
rpsB	rrnB	0.0351599	0.0351599
rrnB	gatY	0.0351445	0.0351445
ycbK	ycbK	0.0351237	0.0351237
rplY	gatY	0.0350521	0.0350521
treB	rpsL	0.0350394	0.0350394
rpsB	hisL	0.0350059	0.0350059
rsd	ycbK	0.034973	0.034973
rpsL	ycbK	0.0349171	0.0349171
ompC	mltD	0.034868	0.034868
rplN	bax	0.0348472	0.0348472
yeeE	yejG	-0.034811	0.034811
rsd	gatY	0.034797	0.034797
rrnA	rpsT	0.0347302	0.0347302
rpsL	yejG	0.0347201	0.0347201
rsd	rplY	0.0347071	0.0347071
rpmB	rpsB	0.0347005	0.0347005
ileX	yejG	-0.0346322	0.0346322
yejG	rpmB	0.0346014	0.0346014
treB	glpA	0.0345634	0.0345634
ybaY	rsd	0.0345443	0.0345443
lpxC	yahM	-0.0344938	0.0344938
ompC	ilvL	-0.034425	0.034425
fdhD	rrnC	0.0343504	0.0343504
ompA	rplY	0.0342875	0.0342875
rpmB	yejG	0.0342264	0.0342264
hisL	rpsB	0.0342177	0.0342177
rpoH	rrnD	-0.0342059	0.0342059
rpsP	gatY	0.0341166	0.0341166
glpA	treB	0.0341038	0.0341038
ompA	rpsO	0.0340672	0.0340672
rplN	secE	0.0340639	0.0340639
gatY	rrnC	0.0340366	0.0340366
gmk	rrnC	-0.0339755	0.0339755
rpsM	yahM	-0.03393	0.03393
rrnA	yrbL	0.0339272	0.0339272
rpsP	rrnC	0.0338145	0.0338145
rpsM	ileX	0.0337919	0.0337919
ompA	cyoA	0.0337364	0.0337364
ompC	rpoE	0.0336984	0.0336984
gatY	rpsP	0.0336885	0.0336885
yeeE	yahM	-0.0336422	0.0336422
rrnB	rpsP	0.0335814	0.0335814
yejG	rpsT	0.0335018	0.0335018
rpsT	rrnA	0.0333995	0.0333995
glpA	ompC	0.0333781	0.0333781
rpsM	evgA	0.0333368	0.0333368
rrnB	ompA	0.033251	0.033251
rrnD	uspF	0.0332452	0.0332452
glpA	yejG	0.0332056	0.0332056
yahM	aceB	0.0331581	0.0331581
rsd	rpsJ	0.0331026	0.0331026
sraB	rrnC	-0.0330896	0.0330896
rpsL	rpsJ	0.0329674	0.0329674
aceB	gadX	0.0329619	0.0329619
rsd	rpsP	0.0328984	0.0328984
rrnD	uhpT	0.0328949	0.0328949
ompC	exuR	0.0328924	0.0328924
rpsT	rrnD	0.0328892	0.0328892
uspF	rrnC	0.032839	0.032839
rpsP	rpsP	0.0327694	0.0327694
rrnC	cspD	0.0326725	0.0326725
ybaY	rrnA	0.0326403	0.0326403
ompA	acnB	0.0326043	0.0326043
ompC	rpsM	0.0325773	0.0325773
yrbL	aceB	0.0325675	0.0325675
rplN	pspE	0.0325157	0.0325157
uspE	rrnD	-0.0325106	0.0325106
ompC	flgM	0.0324756	0.0324756
yeeE	rpsL	-0.0324685	0.0324685
rpmB	gatY	0.0324665	0.0324665
uspF	ompC	0.0324639	0.0324639
rplN	manX	-0.0324612	0.0324612
gadX	rrnD	-0.0323703	0.0323703
rrnA	rrnA	0.0323223	0.0323223
gadX	rpsL	-0.0323085	0.0323085
ompA	rrnB	0.0322887	0.0322887
rplY	rpsP	0.0322827	0.0322827
ompC	evgA	0.0322713	0.0322713
ompA	acpP	-0.0322521	0.0322521
yahM	rrnB	0.0322448	0.0322448
rrnD	cld	0.032219	0.032219
yahM	uspF	0.0322012	0.0322012
ybaY	glpA	0.0321601	0.0321601
rsd	rrnA	0.0321325	0.0321325
hisL	gadX	-0.0321215	0.0321215
yahM	rpsM	0.0321094	0.0321094
ssb	ompC	0.0319432	0.0319432
ompA	cyaA	0.0319005	0.0319005
uhpT	yahM	0.0318305	0.0318305
gadX	ompA	0.0318224	0.0318224
oppA	yejG	-0.031795	0.031795
hisL	rpsL	0.0317722	0.0317722
rpmB	rpsP	0.0317506	0.0317506
gadX	rsd	-0.031723	0.031723
gadX	yeeE	0.0317206	0.0317206
rrnH	rplY	0.0317186	0.0317186
rrnD	ileX	-0.0317134	0.0317134
yahM	uhpT	0.0316593	0.0316593
rplN	glgS	0.0316403	0.0316403
ompC	trmU	0.0315983	0.0315983
rrnB	ycbK	0.0315637	0.0315637
rpsL	rpsB	0.0315617	0.0315617
cspD	ompA	0.0313387	0.0313387
serC	rrnC	-0.0312655	0.0312655
ompC	rluE	0.0311004	0.0311004
uhpT	rrnD	0.0310688	0.0310688
yeeE	rpmB	-0.0310621	0.0310621
ileX	rsd	-0.030965	0.030965
hisL	ycbK	0.0309354	0.0309354
ybaY	ompC	0.030896	0.030896
yahM	ribB	0.0308504	0.0308504
rplN	ylaC	0.0308395	0.0308395
hisL	rpmB	0.0307626	0.0307626
rplN	ileX	0.0307556	0.0307556
fdoG	ompC	0.0306917	0.0306917
ycbK	hisL	0.0306686	0.0306686
yahM	cspD	0.0306515	0.0306515
rplN	fdhD	0.0306359	0.0306359
rpsT	aceB	0.0305625	0.0305625
hisL	hisL	0.0305089	0.0305089
yahM	glpD	0.0304355	0.0304355
rpsL	treB	0.03035	0.03035
rsd	ybaY	0.030344	0.030344
rrnD	rpsB	0.030336	0.030336
rpmE	rplN	0.0303333	0.0303333
rpsB	rpsP	0.030323	0.030323
ycbK	gatY	0.0302918	0.0302918
rrnB	yejG	0.0302799	0.0302799
rrnB	yahM	0.0302789	0.0302789
ompC	cspD	0.0302507	0.0302507
gadX	oppA	0.0302195	0.0302195
yahM	cld	0.0302065	0.0302065
ilvL	rpsM	0.0301457	0.0301457
pspE	ompA	-0.0301003	0.0301003
ycbK	rpsP	0.0300913	0.0300913
glpA	rpsT	0.0299687	0.0299687
acpP	rpsM	0.0299647	0.0299647
rrnC	ilvL	0.0299479	0.0299479
treB	rrnB	0.0299358	0.0299358
rpmB	hisL	0.0299066	0.0299066
gadX	acpP	-0.0298998	0.0298998
ileX	ompC	0.0298288	0.0298288
gadW	rplN	0.0298013	0.0298013
gadX	rrnB	-0.0297802	0.0297802
rpsB	gatY	0.0297304	0.0297304
aceB	rplN	0.0296985	0.0296985
yrbL	rpsB	-0.0296696	0.0296696
aspA	ompC	0.0296464	0.0296464
rpsM	ybaY	-0.0295715	0.0295715
rrnA	rplY	0.0295205	0.0295205
cld	yahM	0.0294628	0.0294628
ompC	bax	-0.0294472	0.0294472
exuR	rrnC	-0.0294125	0.0294125
rpsJ	rpsL	0.0293766	0.0293766
secE	rplN	0.0293674	0.0293674
rsd	rpsB	0.0293667	0.0293667
ymcC	ompA	0.0293072	0.0293072
rrnC	yafL	0.0293044	0.0293044
hisL	rrnD	0.029279	0.029279
rrnB	rpsJ	0.0292564	0.0292564
ileX	treB	-0.02925	0.02925
cld	rrnD	0.0292146	0.0292146
rpmB	rpsJ	0.0291947	0.0291947
rpsJ	rplY	0.0291733	0.0291733
bax	rrnC	0.0291628	0.0291628
yejG	rpsM	0.0291534	0.0291534
ompA	ptsG	-0.0291254	0.0291254
rpmB	ompA	0.029102	0.029102
gadX	aceB	0.0290539	0.0290539
ygjH	rplN	0.0290356	0.0290356
rplY	dsrA	0.0290338	0.0290338
oppA	ompA	-0.0290174	0.0290174
ribB	ompA	0.0289702	0.0289702
acpP	ompA	-0.028929	0.028929
rrnB	rpsB	0.0289231	0.0289231
mltD	ompA	0.0288934	0.0288934
rpmB	yahM	0.028872	0.028872
hisL	rrnB	0.0288705	0.0288705
aceB	yrbL	0.0287986	0.0287986
yeeE	rrnB	-0.0287663	0.0287663
evgA	ompC	0.0287244	0.0287244
rplY	aceB	0.0287227	0.0287227
glpA	rrnA	0.0287115	0.0287115
yahM	ymcC	0.0286633	0.0286633
glpA	ybaY	0.0286308	0.0286308
treB	rpsM	0.0286208	0.0286208
yrbL	oppA	0.0285907	0.0285907
uspF	yahM	0.0285883	0.0285883
insA_7	rrnC	-0.0285737	0.0285737
rob	rplN	0.0285546	0.0285546
rrnA	gadX	0.0285513	0.0285513
yahM	rplY	0.0285472	0.0285472
rpoE	ompC	0.0285394	0.0285394
ybgI	ompC	0.0285062	0.0285062
oppA	rsd	-0.028437	0.028437
rsd	glpA	0.0284174	0.0284174
rrnD	aceB	0.028393	0.028393
ompC	rpsJ	-0.0283417	0.0283417
ycbK	gadX	-0.0282963	0.0282963
yadF	rrnC	-0.0282894	0.0282894
rrnC	bax	0.0282732	0.0282732
aceB	aceB	0.0282529	0.0282529
rpmB	rplY	0.028247	0.028247
rrnH	rpsT	0.0282254	0.0282254
rpsL	hisL	0.0282195	0.0282195
aceB	oppA	0.0281865	0.0281865
oppA	yahM	-0.0281359	0.0281359
ybaY	rpsL	0.0281154	0.0281154
ompA	yafL	0.0280606	0.0280606
rrnC	ylaC	0.0280542	0.0280542
rpsM	rpsL	0.0280385	0.0280385
rrnA	aceB	0.028005	0.028005
rpsM	rpsJ	0.0279971	0.0279971
yeeE	treB	-0.0278447	0.0278447
glpA	rsd	0.0278193	0.0278193
cyaA	rplN	-0.0278186	0.0278186
acpP	gadX	-0.027816	0.027816
atpI	rrnC	-0.0277473	0.0277473
rpsL	rrnA	0.0277402	0.0277402
trmU	ompC	0.0277286	0.0277286
yejG	rpsJ	0.0277099	0.0277099
hisL	rpsP	0.0276837	0.0276837
yahM	rpsO	0.0276673	0.0276673
evgA	rplN	0.0276505	0.0276505
yrbL	rpsM	0.0276463	0.0276463
rrnH	yeeE	0.0276026	0.0276026
rpsT	rpsB	-0.0275927	0.0275927
ygjH	yahM	-0.0275423	0.0275423
yfeN	rrnC	-0.0275116	0.0275116
ydgL	rrnD	-0.02751	0.02751
rpsB	acpP	0.0274966	0.0274966
manX	rpsT	0.0274853	0.0274853
hisL	rsd	0.0274383	0.0274383
ycbK	yejG	0.0274129	0.0274129
ompA	rbsD	0.0273995	0.0273995
rpmB	treB	0.0273721	0.0273721
yeeE	ycbK	-0.0273277	0.0273277
acpP	rpsB	0.0273189	0.0273189
ompA	ssb	0.0273018	0.0273018
hisL	gatY	0.0272493	0.0272493
rpsP	rpsL	0.0272374	0.0272374
gatY	rpsL	0.0271836	0.0271836
ompA	rpsJ	0.0271807	0.0271807
rpsO	ompA	0.0271584	0.0271584
ompA	ygjH	-0.0271324	0.0271324
yahM	mltD	0.0271231	0.0271231
gadX	cyaA	0.0270469	0.0270469
rrnD	cspD	0.0270221	0.0270221
rpsJ	gatY	0.0269891	0.0269891
uhpT	ompC	0.0269841	0.0269841
cyaA	rrnC	-0.0269645	0.0269645
ribB	gadX	0.0269621	0.0269621
gadX	uspE	0.0268465	0.0268465
rplN	rpmE	0.0268357	0.0268357
glpD	ompA	0.0268313	0.0268313
rplN	rob	0.0268052	0.0268052
cyaA	gadX	0.0267643	0.0267643
gadX	rpoH	0.0267533	0.0267533
rpsM	yrbL	0.0267252	0.0267252
rpsO	rrnD	0.0266182	0.0266182
ompA	fdoG	0.0266063	0.0266063
dsrA	rplY	0.0265627	0.0265627
rbsD	ompA	0.0265545	0.0265545
rrnD	fdhD	0.0265516	0.0265516
ompC	rpsP	-0.026519	0.026519
rrnH	rpoH	0.0264874	0.0264874
ileX	ybaY	-0.0264543	0.0264543
ptsG	ompA	-0.0263967	0.0263967
ompC	ssb	0.0263771	0.0263771
oppA	yeeE	0.0263712	0.0263712
uspF	rrnD	0.0263469	0.0263469
rpsU	ompA	0.0263175	0.0263175
oppA	oppA	0.0262525	0.0262525
treB	yrbL	0.0262245	0.0262245
yejG	ycbK	0.0261948	0.0261948
ycbK	rpsJ	0.0261595	0.0261595
yafL	ompA	0.0261244	0.0261244
rrnB	treB	0.0261101	0.0261101
yfeN	ompA	-0.0261021	0.0261021
rpsJ	rsd	0.0260902	0.0260902
ygjH	rrnC	-0.0260209	0.0260209
rpsJ	rrnB	0.0260033	0.0260033
ompA	rpsB	-0.0259959	0.0259959
rpsO	rpsM	0.0259788	0.0259788
cld	ompC	0.0259779	0.0259779
ompA	yihN	0.0259714	0.0259714
evgA	rrnC	-0.025958	0.025958
rrnD	dsrA	0.0259493	0.0259493
flgM	ompC	0.0259345	0.0259345
ompC	atpI	0.0259004	0.0259004
oppA	gadX	0.0258797	0.0258797
gadW	ompA	-0.0258709	0.0258709
rrnB	hisL	0.0258555	0.0258555
ompA	lon	0.0258483	0.0258483
treB	rrnH	0.0258405	0.0258405
ompA	ybgI	0.0258276	0.0258276
rrnH	ileX	0.0258116	0.0258116
ompA	hisL	-0.0257531	0.0257531
ileX	rpsL	-0.0257224	0.0257224
ylaC	ompC	-0.0257123	0.0257123
ybeB	rrnD	-0.0256848	0.0256848
yahM	rpsJ	0.0256761	0.0256761
rpsJ	rpsP	0.0255222	0.0255222
marR	rrnC	-0.0254839	0.0254839
rplN	ompC	-0.0254809	0.0254809
treB	manX	0.0254619	0.0254619
somA	ompC	0.0254141	0.0254141
rplY	oppA	0.0253879	0.0253879
yejG	manX	0.0253841	0.0253841
oppA	rpmB	-0.0253681	0.0253681
ompC	yahM	0.0253504	0.0253504
flgM	rrnC	-0.0253396	0.0253396
acnB	rplN	-0.0253276	0.0253276
rpsM	rrnB	0.0253153	0.0253153
glpA	glpA	0.0252348	0.0252348
yihN	ompA	0.0251149	0.0251149
uspE	rplN	-0.0250768	0.0250768
glpD	gadX	0.0250252	0.0250252
yeeE	rpsB	-0.0250052	0.0250052
rsd	hisL	0.0250047	0.0250047
aceB	rrnC	-0.0249648	0.0249648
rrnC	lon	0.0249454	0.0249454
exuR	ompC	0.0249213	0.0249213
yeeE	yeeE	0.0248779	0.0248779
gatY	dsrA	0.0248469	0.0248469
rplN	rrnA	0.0248444	0.0248444
ilvL	rrnC	0.0248266	0.0248266
rpsT	ribB	0.024773	0.024773
acpP	hisL	0.0247608	0.0247608
rluE	rrnC	-0.0247556	0.0247556
hisL	acpP	0.0246767	0.0246767
ycbK	rplY	0.0246729	0.0246729
oppA	ileX	0.0246717	0.0246717
ompC	rpmE	-0.0246319	0.0246319
ompC	cytR	0.0246137	0.0246137
lpxC	rplN	0.0245902	0.0245902
rrnC	yhhQ	0.0245791	0.0245791
ileX	rpmB	-0.0245468	0.0245468
rpsP	rrnB	0.0245465	0.0245465
rpsM	acpP	0.0245044	0.0245044
sraB	rrnD	-0.0244358	0.0244358
gatY	rrnB	0.0244267	0.0244267
ompA	ihfB	0.0244092	0.0244092
ilvL	ompC	-0.0243956	0.0243956
rpsB	rpsJ	0.0243837	0.0243837
acnB	gadX	0.0243685	0.0243685
ybaY	manX	0.0243318	0.0243318
rluE	ompC	0.0242892	0.0242892
rpsM	hisL	0.0242179	0.0242179
rrnC	glpD	0.0241868	0.0241868
ompA	lacZ	-0.0241634	0.0241634
evgA	rpsM	0.024144	0.024144
rpsT	treB	0.0241338	0.0241338
treB	rpmB	0.0241132	0.0241132
gmk	rrnD	-0.0241071	0.0241071
rpmB	gadX	-0.0240798	0.0240798
rpoH	gadX	0.0240355	0.0240355
glgS	rplN	0.0239812	0.0239812
glpA	rpsL	0.023971	0.023971
rrnD	hisL	0.0239642	0.0239642
ylaC	rrnD	0.0239572	0.0239572
manX	treB	0.0239461	0.0239461
ompC	fdoG	0.0239137	0.0239137
yeeE	ybaY	-0.0238781	0.0238781
yafL	rrnC	0.0238628	0.0238628
ybaY	rrnB	0.0238601	0.0238601
pheM	rrnC	-0.0238536	0.0238536
oppA	treB	-0.0238532	0.0238532
lpxC	yejG	-0.0238473	0.0238473
yahM	cyoA	0.0238193	0.0238193
gadX	ribB	0.0237791	0.0237791
ompC	rpsU	-0.0237731	0.0237731
rpsT	hisL	-0.0237124	0.0237124
gadX	acnB	0.0236802	0.0236802
rpsM	ygjH	0.0236772	0.0236772
yejG	aspA	0.0236515	0.0236515
pspE	rrnC	-0.0236435	0.0236435
fdhD	rrnD	0.0236391	0.0236391
rrnB	rrnA	0.0236198	0.0236198
yrbL	yeeE	0.0236143	0.0236143
yrbL	rpoH	0.0235962	0.0235962
rpsM	rpoH	0.0235932	0.0235932
uspE	gadX	0.0235921	0.0235921
rrnC	rbsD	0.0235817	0.0235817
rrnD	yafL	0.0235815	0.0235815
yejG	yeeE	-0.0235206	0.0235206
yrbL	hisL	-0.0235196	0.0235196
rpsT	glpD	0.0234921	0.0234921
serC	rrnD	-0.0234485	0.0234485
yrbL	yahM	0.0234435	0.0234435
acpP	rrnC	0.0233896	0.0233896
rrnH	sraB	0.023372	0.023372
rpmB	yeeE	-0.023342	0.023342
ppa	ompC	0.0233378	0.0233378
rrnH	uspE	0.0233329	0.0233329
yrbL	ycbK	-0.0232667	0.0232667
rpsP	dsrA	0.0232419	0.0232419
acpP	ycbK	0.0232172	0.0232172
rrnA	treB	0.0231998	0.0231998
ompC	lpxC	0.0231756	0.0231756
rrnH	rpsB	-0.0231592	0.0231592
yhhQ	rpsM	0.0231568	0.0231568
rpoE	rrnC	-0.0231505	0.0231505
rpsU	rpsM	0.0231169	0.0231169
rpsB	yeeE	-0.0230779	0.0230779
oppA	ybaY	-0.023077	0.023077
gadX	ileX	0.0230173	0.0230173
ompA	panD	0.0229849	0.0229849
ygjH	rrnD	-0.0229689	0.0229689
ycbK	acpP	0.0229531	0.0229531
rpsM	yejG	-0.0229514	0.0229514
ymcC	gadX	0.0229479	0.0229479
aceB	yeeE	0.022919	0.022919
ompA	rpsU	0.0228931	0.0228931
cytR	rrnC	-0.0228864	0.0228864
rpsP	hisL	0.0228766	0.0228766
rsd	yeeE	-0.0228517	0.0228517
yrbL	cyaA	0.0227963	0.0227963
rpsM	ilvL	0.0227854	0.0227854
panD	ompA	0.0227817	0.0227817
fdhD	rpsM	0.0227687	0.0227687
rpsP	rpsB	0.0227413	0.0227413
ompC	pitA	0.0227379	0.0227379
pspE	yahM	-0.0227221	0.0227221
treB	aspA	0.0227055	0.0227055
rpsM	yeeE	0.0226598	0.0226598
yrbL	rrnA	0.0225983	0.0225983
rpsT	cyaA	0.0225776	0.0225776
rrnC	wrbA	0.0225638	0.0225638
oppA	rpsL	-0.0225585	0.0225585
ileX	rrnB	-0.0225515	0.0225515
yejG	rplY	0.0225438	0.0225438
treB	rpsJ	0.0225218	0.0225218
gadX	sraB	0.0224842	0.0224842
rpsJ	rpmB	0.0224574	0.0224574
lon	ompA	0.0224346	0.0224346
yahD	rrnC	-0.0224086	0.0224086
oppA	ycbK	-0.0223953	0.0223953
yadF	rrnD	-0.0223717	0.0223717
aceB	rplY	0.0222957	0.0222957
ileX	yeeE	0.022288	0.022288
rpsL	dsrA	0.0222785	0.0222785
rrnC	yfeN	-0.0222385	0.0222385
treB	rplY	0.0222049	0.0222049
rpsT	acpP	-0.0221958	0.0221958
yejG	ileX	-0.0221941	0.0221941
rpmE	ompC	-0.0221839	0.0221839
ompA	pspE	-0.0221801	0.0221801
rpsU	yahM	0.0221714	0.0221714
yeeE	gadX	0.0221545	0.0221545
ompC	serC	0.0221413	0.0221413
ompC	ybgI	0.0221379	0.0221379
rpsO	ompC	0.0221021	0.0221021
yrbL	uspE	0.0220868	0.0220868
aspA	rpsT	0.0220773	0.0220773
gnd	rplN	0.022033	0.022033
ycbK	yeeE	-0.0220273	0.0220273
rpsM	rrnA	0.0219911	0.0219911
yfeN	rrnD	-0.0219611	0.0219611
acpP	rpmB	0.0219493	0.0219493
oppA	rrnH	0.0218819	0.0218819
exuR	rrnD	-0.0218148	0.0218148
gadX	gmk	0.0218081	0.0218081
rrnH	rrnA	0.0218023	0.0218023
rpsM	sraB	0.021797	0.021797
aspA	treB	0.0217798	0.0217798
yahM	yafL	0.0217717	0.0217717
rbsD	ompC	0.0217281	0.0217281
ompC	rplY	0.0217159	0.0217159
ribB	yrbL	0.0217013	0.0217013
lpxC	treB	-0.0217007	0.0217007
gatY	hisL	0.0216897	0.0216897
lon	ompC	0.0216892	0.0216892
rrnH	cyaA	0.0216879	0.0216879
yihN	ompC	0.0216786	0.0216786
ribB	rplN	-0.0216782	0.0216782
uspE	rsd	-0.0216619	0.0216619
evgA	rrnD	-0.0216604	0.0216604
rplN	rpsO	0.0216507	0.0216507
cyoA	ompA	0.0216273	0.0216273
rpoH	rsd	-0.0216075	0.0216075
uspE	rpmB	-0.0215976	0.0215976
acpP	rpsL	0.0215733	0.0215733
cyaA	rpsB	-0.0215462	0.0215462
gatY	rrnH	0.0215408	0.0215408
sraB	gadX	0.0215397	0.0215397
insA_7	rrnD	-0.0215351	0.0215351
ompC	fdhD	-0.0215236	0.0215236
acpP	rpsP	0.0215158	0.0215158
manX	rrnA	0.0215134	0.0215134
rpsT	ymcC	0.0215082	0.0215082
yejG	gatY	0.0214595	0.0214595
aceB	ileX	0.0214583	0.0214583
cspD	yahM	0.0214515	0.0214515
gmk	rplN	-0.0214246	0.0214246
rpmB	acpP	0.0214201	0.0214201
yahM	acnB	0.021411	0.021411
ribB	rpsT	0.0214016	0.0214016
ppiD	rrnC	-0.0213979	0.0213979
ybaY	aspA	0.0213845	0.0213845
yeeE	ileX	0.0213645	0.0213645
rplN	msrB	0.0213323	0.0213323
yrbL	ribB	0.0213263	0.0213263
rpsT	manX	0.0213029	0.0213029
gadX	glpD	0.0212774	0.0212774
htpX	ompC	0.021256	0.021256
ompX	ompC	0.0212524	0.0212524
rrnC	mltD	0.0212431	0.0212431
glpA	rplN	0.0212291	0.0212291
rrnC	rob	0.0212289	0.0212289
manX	yejG	0.0212016	0.0212016
ybaY	yrbL	0.0211893	0.0211893
gatY	rpsJ	0.0211805	0.0211805
rplN	rpsU	0.0211597	0.0211597
gadX	ydgL	0.0211507	0.0211507
rpoH	rpmB	-0.0211492	0.0211492
rpsB	rplY	0.0211355	0.0211355
rpsB	yejG	0.0211093	0.0211093
gadX	ybeB	0.0211062	0.0211062
rsd	rpsU	0.021104	0.021104
rpsT	acnB	0.0211015	0.0211015
ileX	ileX	0.0210861	0.0210861
yrbL	rpmB	-0.0210555	0.0210555
oppA	rpsB	-0.0210485	0.0210485
glpD	yrbL	0.0210366	0.0210366
lpxC	ybaY	-0.0210362	0.0210362
gatY	rpsB	0.021032	0.021032
ssb	ompA	0.0210181	0.0210181
atpI	rrnD	-0.0210111	0.0210111
rpsP	ycbK	0.021003	0.021003
manX	ybaY	0.0210014	0.0210014
uspE	rpsB	-0.0209998	0.0209998
rpsL	glpA	0.020994	0.020994
rrnD	glpD	0.0209766	0.0209766
ompA	somA	0.0209676	0.0209676
ompA	sraB	0.0209103	0.0209103
acpP	acpP	0.020898	0.020898
yrbL	sraB	0.0208815	0.0208815
acpP	gatY	0.020881	0.020881
ompA	yfeN	-0.0208652	0.0208652
yahM	rpsU	0.0208567	0.0208567
ompA	ppa	0.0208409	0.0208409
rrnC	panD	0.0208377	0.0208377
yahM	rbsD	0.0208116	0.0208116
ileX	glpA	-0.0207851	0.0207851
rpoH	yejG	-0.0207782	0.0207782
rpsP	rpmB	0.0207715	0.0207715
yejG	rpsU	0.0207707	0.0207707
oppA	rpsM	0.0207663	0.0207663
rpsP	rpsJ	0.0207556	0.0207556
yafL	ompC	0.0207265	0.0207265
rpsO	yahM	0.0207217	0.0207217
hisL	rplY	0.0207084	0.0207084
aceB	rpoH	0.020674	0.020674
bax	rpsM	0.0206374	0.0206374
rpsJ	rpsJ	0.0206248	0.0206248
glpA	yrbL	0.0205739	0.0205739
rpsU	rpsL	0.0205698	0.0205698
rpsU	rsd	0.0205644	0.0205644
dsrA	gatY	0.0205538	0.0205538
yahM	rpmB	0.0205256	0.0205256
yfcD	rrnC	-0.0205249	0.0205249
hisL	rpsJ	0.0205062	0.0205062
glpD	rrnH	0.020487	0.020487
trmU	rrnC	-0.0204418	0.0204418
rpsB	ilvL	0.0204278	0.0204278
ybgI	ompA	0.0204115	0.0204115
glpA	rrnB	0.0203772	0.0203772
yahM	ygjH	-0.0203759	0.0203759
uspE	ycbK	-0.0203723	0.0203723
yfdG	ompC	0.0203569	0.0203569
ompA	htpX	0.0203427	0.0203427
ileX	ycbK	-0.0203125	0.0203125
rpsM	yhhQ	0.0203108	0.0203108
pspE	rrnD	-0.0203085	0.0203085
rpsL	ybaY	0.0202877	0.0202877
rrnC	yihN	0.0202827	0.0202827
manX	yrbL	0.020271	0.020271
yrbL	glpD	0.0202614	0.0202614
rpsT	ybaY	0.0202404	0.0202404
aspA	yejG	0.0202394	0.0202394
rplN	ymcC	-0.0202368	0.0202368
yahM	cyaA	0.0202215	0.0202215
pitA	ompC	0.0202129	0.0202129
rrnD	lon	0.020191	0.020191
yfeN	yahM	-0.0201741	0.0201741
wrbA	rrnC	0.0201577	0.0201577
rpsJ	ycbK	0.0201444	0.0201444
rpsJ	ompA	0.0201409	0.0201409
glpD	rpsT	0.0201334	0.0201334
rbsD	rrnC	0.0201178	0.0201178
ompA	lpxC	-0.0201165	0.0201165
yrbL	acnB	0.0201086	0.0201086
rrnC	ymcC	0.0200915	0.0200915
oppA	rrnB	-0.0200643	0.0200643
uspE	rpsL	-0.0200528	0.0200528
rplN	rrnD	0.0200475	0.0200475
mltD	gadX	0.0200332	0.0200332
rpoH	rpsB	-0.0200271	0.0200271
rpsM	gadW	0.0200151	0.0200151
ycbK	treB	0.0200132	0.0200132
rpsL	acpP	0.0199941	0.0199941
dsrA	ompC	0.0199898	0.0199898
yadF	ompA	-0.0199696	0.0199696
rrnH	evgA	0.0199595	0.0199595
ribB	rrnH	0.0199588	0.0199588
yejG	rpsO	0.0199277	0.0199277
acpP	rpsT	-0.0199191	0.0199191
ybaY	rpmB	0.0198785	0.0198785
acpP	rrnB	0.019857	0.019857
glpA	rrnH	0.0198561	0.0198561
gadX	yejG	-0.0198542	0.0198542
rplN	aspA	-0.0198425	0.0198425
rplN	yadF	0.0198081	0.0198081
rplY	yrbL	0.0197969	0.0197969
rpoH	yeeE	0.0197902	0.0197902
brnQ	ompC	0.0197803	0.0197803
gadX	lacZ	-0.0197621	0.0197621
gatY	ycbK	0.019757	0.019757
rrnD	rbsD	0.019751	0.019751
yahM	lon	0.0197299	0.0197299
aceB	rrnD	-0.019724	0.019724
rrnB	dsrA	0.0197236	0.0197236
msrB	rplN	0.0197224	0.0197224
marR	rrnD	-0.0197135	0.0197135
ompC	somA	0.0197078	0.0197078
lacZ	ompA	-0.0197031	0.0197031
gatY	rpmB	0.0196925	0.0196925
rpoH	ycbK	-0.0196913	0.0196913
rrnC	acpP	0.019676	0.019676
ymcC	rpsT	0.019648	0.019648
rpsT	oppA	0.0196425	0.0196425
dsrA	rrnH	0.0196405	0.0196405
rplN	ribB	-0.0196382	0.0196382
ompC	gatY	-0.0196324	0.0196324
rpsP	acpP	0.0196227	0.0196227
hcaR	rplN	0.0196068	0.0196068
rrnC	ribB	0.019604	0.019604
rrnH	ydgL	0.0195824	0.0195824
pspE	rplN	0.019581	0.019581
gmk	gadX	0.0195751	0.0195751
gadX	rpsP	-0.0195709	0.0195709
glpA	rpsM	0.0195532	0.0195532
ompC	artP	0.0195525	0.0195525
yeeE	oppA	0.0195135	0.0195135
yahM	yihN	0.0195092	0.0195092
gadX	ymcC	0.0194981	0.0194981
rpmB	ybaY	0.0194908	0.0194908
rrnC	serC	-0.019488	0.019488
yeeE	hisL	-0.0194611	0.0194611
rpsT	glpA	0.0194458	0.0194458
yahM	acpP	-0.0194342	0.0194342
proQ	ompC	0.0193957	0.0193957
rbsD	yahM	0.0193917	0.0193917
ptsG	gadX	-0.0193742	0.0193742
ompC	ompX	0.019374	0.019374
rrnH	dsrA	0.0193624	0.0193624
rpsB	yrbL	-0.0193406	0.0193406
yafL	yahM	0.0193388	0.0193388
yahM	ptsG	-0.0193357	0.0193357
yejG	rpsP	0.0193331	0.0193331
yeeE	glpA	-0.0193245	0.0193245
yahM	ssb	0.0193142	0.0193142
rpsT	cspD	0.0193108	0.0193108
rpsP	rsd	0.0192573	0.0192573
oppA	aceB	0.0192539	0.0192539
secE	ompA	-0.0192504	0.0192504
cyoA	gadX	0.0192302	0.0192302
rplY	evgA	0.0192299	0.0192299
rpsL	ilvL	0.019229	0.019229
yahM	fdoG	0.0192218	0.0192218
rpsT	mltD	0.0191846	0.0191846
mltD	yahM	0.0191545	0.0191545
dsrA	rpsP	0.0191485	0.0191485
ymcC	rplN	-0.0191424	0.0191424
lacZ	gadX	-0.0191373	0.0191373
yrbL	acpP	-0.0191352	0.0191352
bax	rrnD	0.0191242	0.0191242
yejG	uhpT	0.0190861	0.0190861
gadX	ilvL	-0.0190769	0.0190769
glpA	manX	0.0190608	0.0190608
rpsL	rrnH	0.0190423	0.0190423
rpsL	rpsU	0.0190395	0.0190395
gadW	yahM	-0.0190382	0.0190382
gadX	ylaC	-0.0190329	0.0190329
rrnC	cyoA	0.0190268	0.0190268
aspA	rrnA	0.0190212	0.0190212
rpoH	oppA	0.0190147	0.0190147
acnB	rpsB	-0.018999	0.018999
rrnH	ycbK	-0.0189932	0.0189932
rplN	treB	-0.0189923	0.0189923
cyaA	ycbK	-0.0189919	0.0189919
rsd	rpsO	0.0189846	0.0189846
rplN	gnd	0.0189749	0.0189749
uspF	rpsT	0.0189677	0.0189677
ribB	rpsB	-0.0189603	0.0189603
rrnD	bax	0.0189507	0.0189507
ymcC	yrbL	0.0189502	0.0189502
uspE	yejG	-0.0189466	0.0189466
aceB	rpsB	-0.0189424	0.0189424
cspD	gadX	0.0189415	0.0189415
rrnD	mltD	0.0189387	0.0189387
cspD	rpsT	0.0189365	0.0189365
cyaA	yrbL	0.0189295	0.0189295
rpsT	rpoH	0.0189148	0.0189148
uhpT	rpsT	0.0188956	0.0188956
ymcC	yahM	0.0188928	0.0188928
yafL	rrnD	0.0188623	0.0188623
rrnD	ylaC	0.0188369	0.0188369
rpoH	rpsL	-0.0188224	0.0188224
ileX	oppA	0.0188082	0.0188082
gatY	rsd	0.0188038	0.0188038
ompA	yfdG	0.0187858	0.0187858
cyaA	rpmB	-0.0187805	0.0187805
ompC	insA_7	0.0187756	0.0187756
yrbL	ileX	0.0187648	0.0187648
rrnH	ybeB	0.0187617	0.0187617
oppA	rpoH	0.0187554	0.0187554
rplY	lpxC	0.0187094	0.0187094
gadX	ptsG	-0.0187053	0.0187053
treB	uspF	0.0187025	0.0187025
gatY	acpP	0.0186991	0.0186991
rpmB	rrnA	0.0186884	0.0186884
aceB	rpsT	0.0186787	0.0186787
treB	uhpT	0.0186608	0.0186608
aspA	ybaY	0.0186594	0.0186594
marR	ompA	-0.0186476	0.0186476
ybeB	gadX	0.0186409	0.0186409
rplN	uhpT	-0.0186204	0.0186204
treB	rpsO	0.0185863	0.0185863
ycbK	ilvL	0.0185842	0.0185842
rpmB	ilvL	0.0185728	0.0185728
rpsT	rplN	-0.01856	0.01856
rpmB	glpA	0.01856	0.01856
panD	rrnC	0.0185596	0.0185596
rrnH	ribB	0.0185591	0.0185591
yahM	ybgI	0.0185576	0.0185576
msrB	ompC	0.0185357	0.0185357
yeeE	rpsJ	-0.018523	0.018523
rrnB	acpP	0.0185116	0.0185116
rrnH	gmk	0.0185102	0.0185102
rrnC	fdoG	0.0185041	0.0185041
yejG	uspF	0.0184973	0.0184973
gadX	pheM	0.018494	0.018494
ydgL	gadX	0.0184935	0.0184935
rrnH	glpD	0.0184812	0.0184812
rrnD	yfeN	-0.0184789	0.0184789
rplN	mltD	-0.0184619	0.0184619
rrnD	ilvL	0.0184587	0.0184587
rrnC	msrB	0.0184444	0.0184444
rpsL	yeeE	-0.0184429	0.0184429
ompC	yadF	0.0184411	0.0184411
ilvL	rpsB	0.0184403	0.0184403
yejG	cld	0.0184334	0.0184334
rpsT	rpsM	0.0184167	0.0184167
rplY	rpsL	0.018392	0.018392
ylaC	rpsL	0.0183916	0.0183916
yejG	rrnH	0.0183875	0.0183875
manX	gadX	0.0183795	0.0183795
rrnH	acnB	0.018372	0.018372
rpsM	glgS	0.0183703	0.0183703
rrnC	insA_7	-0.0183672	0.0183672
rpsJ	rpsB	0.0183634	0.0183634
aceB	uspE	0.0183604	0.0183604
uspE	yeeE	0.0183438	0.0183438
rrnD	ymcC	0.0183416	0.0183416
ihfB	gadX	0.0183199	0.0183199
rrnC	marR	-0.018307	0.018307
rrnC	dmsA	0.018286	0.018286
ompA	gadW	-0.0182854	0.0182854
rpsB	rpsT	-0.0182774	0.0182774
rrnH	rpmB	-0.0182715	0.0182715
yejG	yrbL	0.0182613	0.0182613
dppA	ompC	0.018249	0.018249
hisL	ompA	-0.0182462	0.0182462
ilvL	gatY	0.0182442	0.0182442
cytR	ompC	0.0182335	0.0182335
mltD	rpsT	0.0182328	0.0182328
flgM	rrnD	-0.0182256	0.0182256
ompC	proQ	0.0182115	0.0182115
rpsM	pspE	0.018188	0.018188
manX	glpA	0.018183	0.018183
yihN	yahM	0.0181712	0.0181712
rrnD	ribB	0.01817	0.01817
rpsT	uspE	0.0181672	0.0181672
hisL	ilvL	0.0181627	0.0181627
rob	rpsM	0.0181623	0.0181623
fdoG	ompA	0.0181352	0.0181352
ilvL	rpsP	0.0181349	0.0181349
rrnH	ompA	0.0181321	0.0181321
ilvL	rpsL	0.0181302	0.0181302
rpsT	cyoA	0.0181191	0.0181191
rrnC	lpxC	-0.0180892	0.0180892
ybeB	rplN	-0.0180762	0.0180762
rpsU	rrnB	0.0180682	0.0180682
rrnC	somA	0.0180613	0.0180613
uspE	rrnB	-0.0180602	0.0180602
ompC	brnQ	0.0180473	0.0180473
rpsU	yejG	0.0180412	0.0180412
rpmB	rpsU	0.018037	0.018037
rrnH	rrnC	-0.0180363	0.0180363
hisL	rpsT	-0.0180246	0.0180246
ylaC	rpsM	0.0180215	0.0180215
rpsJ	yahM	0.0180211	0.0180211
ompA	pheM	0.0180058	0.0180058
cspD	yrbL	0.0179988	0.0179988
treB	cld	0.0179874	0.0179874
rrnB	glpA	0.01797	0.01797
yjbQ	rrnC	0.0179695	0.0179695
bax	ompC	-0.017963	0.017963
aceB	sraB	0.0179485	0.0179485
rplY	ileX	0.0179432	0.0179432
yrbL	gmk	0.0179348	0.0179348
ompA	rpoH	0.017922	0.017922
yrbL	rplY	0.0179064	0.0179064
yjbQ	ompA	0.0178948	0.0178948
acnB	yrbL	0.0178833	0.0178833
ompC	ppa	0.0178747	0.0178747
yrbL	ydgL	0.0178633	0.0178633
rsd	dsrA	0.0178622	0.0178622
rpsT	sraB	0.017841	0.017841
ompC	yjeB	0.0178339	0.0178339
ribB	yahM	0.017831	0.017831
rsd	rpsT	0.0178269	0.0178269
rpsJ	rrnA	0.0178188	0.0178188
cspD	rrnH	0.0178091	0.0178091
lon	rrnC	0.0178057	0.0178057
rpsB	cyaA	-0.0177939	0.0177939
rpsB	uspE	-0.0177445	0.0177445
cyaA	hisL	-0.0177322	0.0177322
cyaA	rrnD	-0.0177296	0.0177296
acnB	rrnC	-0.0177218	0.0177218
rrnA	glpA	0.0177186	0.0177186
cld	rpsT	0.0177083	0.0177083
ybaY	rrnH	0.0176931	0.0176931
gatY	rrnD	0.0176912	0.0176912
gadX	ihfB	0.017674	0.017674
atpI	ompC	0.0176665	0.0176665
ybaY	uhpT	0.0176343	0.0176343
glgS	ompA	-0.0176187	0.0176187
uhpT	treB	0.0176146	0.0176146
pheM	gadX	0.0176099	0.0176099
yahM	panD	0.0176028	0.0176028
rplN	glpA	-0.0175999	0.0175999
rluE	rplN	-0.0175989	0.0175989
ydgL	rsd	-0.0175886	0.0175886
yrbL	ybeB	0.0175801	0.0175801
lacZ	rpsB	0.0175777	0.0175777
rpsM	rpsB	0.0175727	0.0175727
rpsP	rrnD	0.0175704	0.0175704
yrbL	ymcC	0.0175642	0.0175642
rluE	rrnD	-0.0175637	0.0175637
rsd	rrnH	0.0175605	0.0175605
rplY	rpsJ	0.0175193	0.0175193
rrnA	gatY	0.0175143	0.0175143
rplY	rrnA	0.0175075	0.0175075
ligA	rrnC	-0.0175071	0.0175071
rrnA	yejG	0.0174926	0.0174926
rpsP	rrnH	0.0174554	0.0174554
rrnB	ilvL	0.0174539	0.0174539
cyaA	rrnH	0.0174534	0.0174534
manX	rrnH	0.0173773	0.0173773
rpsJ	yejG	0.0173402	0.0173402
rrnD	yihN	0.0173278	0.0173278
rrnD	panD	0.0173255	0.0173255
serA	rrnC	0.0173253	0.0173253
oppA	uspE	0.0173103	0.0173103
rpsB	ylaC	0.0173099	0.0173099
ylaC	rsd	0.0173055	0.0173055
yahD	rrnD	-0.0172957	0.0172957
rpoH	rrnH	0.0172864	0.0172864
rrnD	lpxC	-0.0172778	0.0172778
dsrA	dsrA	0.0172765	0.0172765
gadX	rpsJ	-0.0172761	0.0172761
artP	ompC	0.0172702	0.0172702
rrnB	ybaY	0.0172697	0.0172697
sraB	rrnH	0.0172543	0.0172543
yhiD	rrnC	-0.0172539	0.0172539
rpsT	ycbK	-0.0172361	0.0172361
ompC	ppiD	0.017234	0.017234
rpsM	treB	-0.0172339	0.0172339
rrnC	serA	0.0172249	0.0172249
rrnD	wrbA	0.017224	0.017224
panD	ompC	0.0172129	0.0172129
feaB	rrnC	0.0172118	0.0172118
rpsL	rpsO	0.0172071	0.0172071
ylaC	rpmB	0.0171848	0.0171848
rpsJ	hisL	0.0171847	0.0171847
treB	gatY	0.0171674	0.0171674
gmk	rpsB	-0.017165	0.017165
ydgL	rpmB	-0.0171561	0.0171561
gmk	rpmB	-0.0171279	0.0171279
dsrA	ompA	-0.0171196	0.0171196
ybaY	rpsJ	0.0171141	0.0171141
acpP	yahM	-0.0171092	0.0171092
rplN	acnB	-0.0171043	0.0171043
rpoH	ileX	0.0170998	0.0170998
rsd	ileX	-0.0170993	0.0170993
ymcC	rrnH	0.0170956	0.0170956
yihN	rrnC	0.0170798	0.0170798
mltD	yrbL	0.0170757	0.0170757
ilvL	hisL	0.0170755	0.0170755
ybaY	uspF	0.0170749	0.0170749
yahM	ileX	-0.0170701	0.0170701
acpP	rsd	0.0170354	0.0170354
ptsG	yahM	-0.0170221	0.0170221
cytR	rrnD	-0.0170205	0.0170205
rrnA	rpsL	0.0170127	0.0170127
hisL	yeeE	-0.0170058	0.0170058
yahM	lpxC	-0.0169917	0.0169917
rrnC	yjbQ	0.0169916	0.0169916
ybeB	rsd	-0.0169876	0.0169876
ompA	yafK	0.0169598	0.0169598
rpsB	lacZ	0.0169511	0.0169511
rpoH	rrnB	-0.0169295	0.0169295
yahM	pspE	-0.0169215	0.0169215
ybeB	rpmB	-0.0169069	0.0169069
lpxC	rpsM	0.0168863	0.0168863
gadX	gatY	-0.0168725	0.0168725
ompA	uspE	0.0168724	0.0168724
sraB	oppA	0.0168681	0.0168681
rrnB	rpsU	0.0168413	0.0168413
treB	rpsU	0.0168398	0.0168398
ylaC	rpsB	0.016837	0.016837
oppA	yrbL	0.0168221	0.0168221
ybaY	ileX	-0.0167975	0.0167975
ybhK	ompA	-0.0167957	0.0167957
ompA	ybhK	-0.016794	0.016794
ptsG	rpsB	0.0167923	0.0167923
glpA	aspA	0.0167872	0.0167872
panD	yahM	0.016786	0.016786
rpsJ	dsrA	0.0167855	0.0167855
sstT	ompC	0.0167809	0.0167809
rsd	ilvL	0.0167649	0.0167649
ybaY	cld	0.0167625	0.0167625
rsd	fdhD	0.016754	0.016754
rpsT	ptsG	-0.0167352	0.0167352
gmk	rsd	-0.0167313	0.0167313
aceB	rpmB	-0.016717	0.016717
rrnB	yeeE	-0.0167114	0.0167114
uspE	hisL	-0.0167107	0.0167107
yahM	yfeN	-0.0167006	0.0167006
yadF	yahM	-0.0166979	0.0166979
ybfE	ompC	0.0166964	0.0166964
rrnC	pheL	0.0166948	0.0166948
rrnD	yhhQ	0.0166928	0.0166928
pheM	rrnD	-0.0166818	0.0166818
evgA	ompA	-0.0166628	0.0166628
rrnA	glpD	0.0166441	0.0166441
ileX	rpsB	-0.0166339	0.0166339
rbsD	rrnD	0.0166212	0.0166212
ilvL	ycbK	0.0166212	0.0166212
yejG	rpsB	0.0165955	0.0165955
glpD	yahM	0.016584	0.016584
acnB	ompA	0.0165839	0.0165839
aceB	ycbK	-0.016571	0.016571
rpsM	yadF	0.0165619	0.0165619
aceB	yejG	-0.0165389	0.0165389
rpoE	rrnD	-0.0165386	0.0165386
rrnD	cyoA	0.0165383	0.0165383
sraB	rpmB	-0.0165232	0.0165232
ylaC	rrnB	0.0165193	0.0165193
sraB	yeeE	0.0165056	0.0165056
yfdU	rrnC	-0.0165029	0.0165029
oppA	glpA	-0.0164991	0.0164991
sraB	rpsB	-0.0164813	0.0164813
uspE	oppA	0.0164759	0.0164759
rpsP	ilvL	0.0164712	0.0164712
rpsL	fdhD	0.0164708	0.0164708
aceB	cyaA	0.0164708	0.0164708
hisL	yrbL	-0.0164598	0.0164598
ilvL	rrnB	0.016454	0.016454
rrnA	ybaY	0.0164535	0.0164535
acpP	yrbL	-0.016441	0.016441
glpD	rpsB	-0.0164232	0.0164232
rpsM	secE	0.0164193	0.0164193
fdhD	rpsL	0.0164123	0.0164123
ybeB	rpsB	-0.0163925	0.0163925
ilvL	rpmB	0.016386	0.016386
lpxC	rsd	-0.016384	0.016384
rpsU	treB	0.0163801	0.0163801
ylaC	ycbK	0.0163737	0.0163737
rplY	rrnB	0.0163732	0.0163732
ompC	cvrA	0.0163714	0.0163714
cld	treB	0.0163694	0.0163694
rpsU	rpmB	0.0163577	0.0163577
gmk	ycbK	-0.0163575	0.0163575
rpsJ	rrnH	0.0163489	0.0163489
rrnH	lpxC	0.0163396	0.0163396
rrnA	oppA	0.0163269	0.0163269
gadX	mltD	0.0163244	0.0163244
aspA	glpA	0.0163242	0.0163242
rrnA	rsd	0.0163061	0.0163061
ilvL	rplY	0.0163025	0.0163025
rpsO	rplY	0.0162877	0.0162877
msrB	rpsM	0.0162849	0.0162849
serC	ompA	-0.016257	0.016257
ydgL	yejG	-0.0162547	0.0162547
lon	yahM	0.0162478	0.0162478
ompC	sstT	0.0162478	0.0162478
gatY	aceB	0.0162421	0.0162421
gadX	cyoA	0.0162292	0.0162292
cyoA	yrbL	0.0162248	0.0162248
gatY	ilvL	0.0162234	0.0162234
ydgL	rpsB	-0.0162209	0.0162209
pheL	rrnC	0.0162095	0.0162095
rrnA	ribB	0.0162076	0.0162076
acnB	rrnH	0.0162018	0.0162018
ptsG	rpsT	-0.0162012	0.0162012
rpmB	ylaC	0.0161981	0.0161981
ompA	ileX	-0.0161687	0.0161687
treB	cspD	0.0161675	0.0161675
acnB	ycbK	-0.0161538	0.0161538
acnB	rpsT	0.0161492	0.0161492
rsd	aspA	0.0161472	0.0161472
rrnH	pheM	0.0161249	0.0161249
rplN	ssb	-0.0161248	0.0161248
ppiD	rrnD	-0.0161182	0.0161182
sraB	rsd	-0.016096	0.016096
bax	rpsL	0.0160944	0.0160944
yahM	ihfB	0.0160928	0.0160928
rpmB	ileX	-0.0160726	0.0160726
treB	ycbK	0.0160713	0.0160713
ompA	yjbQ	0.0160697	0.0160697
yahD	ompA	-0.0160619	0.0160619
uhpT	yejG	0.0160242	0.0160242
rpsB	ptsG	0.0159903	0.0159903
ydgL	ycbK	-0.015988	0.015988
ygjH	ompC	-0.0159832	0.0159832
ycbK	yahM	0.0159717	0.0159717
rrnC	yahD	-0.0159692	0.0159692
ribB	hisL	-0.0159626	0.0159626
rpsT	ihfB	0.0159617	0.0159617
cyaA	rsd	-0.015932	0.015932
rpsT	aspA	0.015929	0.015929
ycbK	ylaC	0.0159266	0.0159266
ybeB	ycbK	-0.015923	0.015923
rrnH	hisL	-0.0159214	0.0159214
rrnC	tyrS	0.0159082	0.0159082
ompC	ybfE	0.0159047	0.0159047
rpsT	uspF	0.0159015	0.0159015
lpxC	glpA	-0.0158945	0.0158945
glpA	rpmB	0.0158756	0.0158756
insA_7	ompA	-0.0158671	0.0158671
cyaA	rpsT	0.0158575	0.0158575
htpX	ompA	0.0158502	0.0158502
rrnH	yejG	-0.0158456	0.0158456
aspA	yrbL	0.015844	0.015844
rsd	acpP	0.0158384	0.0158384
ompA	gmk	0.0158307	0.0158307
treB	aceB	0.0158292	0.0158292
yrbL	pheM	0.0158292	0.0158292
rpsO	rrnH	0.0158286	0.0158286
acnB	hisL	-0.0158249	0.0158249
manX	manX	0.0158234	0.0158234
yjeB	ompC	0.0158227	0.0158227
ydgL	rpsL	-0.0158101	0.0158101
rpoH	yrbL	0.0158092	0.0158092
cyaA	rpsL	-0.0158045	0.0158045
cyaA	yeeE	0.0157994	0.0157994
yafK	ompC	0.0157965	0.0157965
rpsT	lacZ	-0.0157802	0.0157802
cyoA	rpsT	0.0157679	0.0157679
ompC	manX	0.0157642	0.0157642
rrnB	rrnH	0.0157467	0.0157467
ycbK	rpsU	0.0157372	0.0157372
dsrA	aceB	0.0157226	0.0157226
uspF	rrnA	0.0157154	0.0157154
lacZ	hisL	0.0157116	0.0157116
gmk	rpsL	-0.0157079	0.0157079
ymcC	rpsB	-0.0157051	0.0157051
ompA	rpmB	0.0156892	0.0156892
uhpT	rrnA	0.0156829	0.0156829
sraB	ycbK	-0.015679	0.015679
glpD	aceB	0.0156741	0.0156741
cyoA	rrnH	0.0156693	0.0156693
hemC	ompC	0.0156689	0.0156689
rpsB	rpoH	-0.0156501	0.0156501
rpsJ	treB	0.0156286	0.0156286
yrbL	ihfB	0.0156097	0.0156097
sraB	yejG	-0.0156032	0.0156032
rpsB	acnB	-0.0155803	0.0155803
ybeB	rpsL	-0.0155763	0.0155763
ompC	xthA	0.0155607	0.0155607
rpsB	bax	0.0155602	0.0155602
dsrA	oppA	0.0155546	0.0155546
glpA	rplY	0.0155473	0.0155473
ydgL	rplN	-0.0155363	0.0155363
rpsM	msrB	0.0155351	0.0155351
acnB	rpmB	-0.0155105	0.0155105
yfdU	ompA	-0.0155079	0.0155079
uspF	yrbL	0.0154953	0.0154953
rrnD	fdoG	0.0154938	0.0154938
rrnA	dsrA	0.0154817	0.0154817
glpA	rpsJ	0.0154672	0.0154672
sraB	yrbL	0.0154518	0.0154518
rpmB	fdhD	0.0154446	0.0154446
yfbE	rrnC	-0.0154422	0.0154422
oppA	lpxC	0.0154279	0.0154279
ompC	yehS	0.0154243	0.0154243
yrbL	cyoA	0.0154194	0.0154194
mltD	rrnH	0.0154179	0.0154179
rpmB	dsrA	0.0154138	0.0154138
ybaY	rpsO	0.0154095	0.0154095
aceB	ydgL	0.0154071	0.0154071
ompC	yfcD	0.015398	0.015398
yfcD	rrnD	-0.0153973	0.0153973
gadX	bax	-0.0153841	0.0153841
ompA	dppA	0.015383	0.015383
rplN	ybhK	0.0153604	0.0153604
mltD	rplN	-0.0153542	0.0153542
rpsT	gmk	0.0153402	0.0153402
rpsM	ydgL	0.0153346	0.0153346
rpoH	hisL	-0.0153336	0.0153336
ompC	dppA	0.0153329	0.0153329
treB	ileX	-0.015325	0.015325
ompA	dmsA	0.0153227	0.0153227
ybhK	ompC	-0.0153189	0.0153189
rplN	yobF	0.0153061	0.0153061
ompC	ybaY	-0.0153013	0.0153013
ribB	aceB	0.0152991	0.0152991
yahM	somA	0.0152947	0.0152947
aceB	evgA	0.0152913	0.0152913
rpsT	rplY	0.0152715	0.0152715
pheM	rplN	-0.0152603	0.0152603
ptsG	hisL	0.0152345	0.0152345
rpsO	rrnA	0.0152275	0.0152275
ompC	htpX	0.0152126	0.0152126
rsd	manX	0.0152104	0.0152104
yehS	ompC	0.0152075	0.0152075
evgA	yahM	-0.0151992	0.0151992
uhpT	ybaY	0.0151945	0.0151945
acpP	rplY	0.0151919	0.0151919
rpsM	uspE	0.0151868	0.0151868
yahM	lacZ	-0.015185	0.015185
uspF	treB	0.0151793	0.0151793
hisL	lacZ	0.0151736	0.0151736
ydgL	yeeE	0.0151724	0.0151724
rrnA	manX	0.0151658	0.0151658
rpsL	ylaC	0.015165	0.015165
panD	rrnD	0.0151527	0.0151527
fdhD	rsd	0.0151512	0.0151512
ilvL	gadX	-0.0151431	0.0151431
aspA	rsd	0.0151343	0.0151343
cyaA	oppA	0.0151283	0.0151283
ybaY	yeeE	-0.0151228	0.0151228
rpsM	rob	0.0151216	0.0151216
ppa	ompA	0.015115	0.015115
rpsL	bax	0.0151136	0.0151136
lacZ	rpsM	0.0150974	0.0150974
marR	yahM	-0.0150973	0.0150973
evgA	yejG	-0.0150962	0.0150962
rpmB	bax	0.0150921	0.0150921
rpsM	manX	-0.0150899	0.0150899
ompC	yfdG	0.0150871	0.0150871
ybeB	yejG	-0.0150855	0.0150855
rrnC	ybgI	0.0150855	0.0150855
oppA	sraB	0.0150847	0.0150847
yahM	ppa	0.0150831	0.0150831
cld	rrnA	0.0150818	0.0150818
evgA	oppA	0.0150709	0.0150709
cspD	rrnC	0.0150672	0.0150672
rplN	cyaA	-0.015065	0.015065
rrnC	hcaR	0.015056	0.015056
yeeE	uspE	0.0150406	0.0150406
ompC	treB	-0.015038	0.015038
xthA	ompC	0.015036	0.015036
yrbL	mltD	0.0150133	0.0150133
rrnH	ihfB	0.0150087	0.0150087
rrnC	yafK	0.0150039	0.0150039
uspE	ileX	0.0150031	0.0150031
uspF	rrnH	0.0149896	0.0149896
rplN	yfeN	0.0149894	0.0149894
ompA	ompX	0.0149863	0.0149863
rrnD	serC	-0.0149753	0.0149753
wrbA	rrnD	0.0149589	0.0149589
rrnB	rpsO	0.014956	0.014956
rsd	ylaC	0.014933	0.014933
gadX	rpoE	0.0149281	0.0149281
yeeE	rpoH	0.0149242	0.0149242
ssb	gadX	0.0149172	0.0149172
ompA	smpA	0.0149045	0.0149045
yahM	htpX	0.014895	0.014895
rplN	yihN	-0.01488	0.01488
hisL	cyaA	-0.0148724	0.0148724
ompC	yjbJ	0.0148634	0.0148634
rpoH	aceB	0.0148466	0.0148466
trmU	rrnD	-0.0148273	0.0148273
cld	yejG	0.0148237	0.0148237
yahM	gatY	0.0148075	0.0148075
treB	yeeE	-0.0148037	0.0148037
oppA	hisL	-0.0147928	0.0147928
rrnD	rob	0.0147909	0.0147909
ribB	ycbK	-0.0147907	0.0147907
rpsB	oppA	-0.0147773	0.0147773
evgA	rrnH	0.0147742	0.0147742
ompC	gnd	-0.0147722	0.0147722
ygjH	rpsT	-0.0147654	0.0147654
cvrA	ompC	0.0147606	0.0147606
rrnA	cspD	0.0147606	0.0147606
lacZ	ycbK	0.0147571	0.0147571
aceB	ybeB	0.0147363	0.0147363
rrnC	htpX	0.0147293	0.0147293
hisL	ptsG	0.0146996	0.0146996
rrnD	marR	-0.0146976	0.0146976
ompA	tyrS	0.0146956	0.0146956
ycbK	uspE	-0.0146952	0.0146952
rrnB	fdhD	0.0146872	0.0146872
rpsU	rplY	0.0146649	0.0146649
rpsB	ribB	-0.0146545	0.0146545
ycbK	bax	0.0146505	0.0146505
rpoH	rpoH	0.0146411	0.0146411
rrnH	rrnD	-0.014641	0.014641
ygjH	treB	-0.0146403	0.0146403
ompC	hemC	0.0146255	0.0146255
rpsM	ptsG	0.014618	0.014618
acpP	ilvL	0.0146126	0.0146126
uspE	yrbL	0.0146036	0.0146036
yjbJ	ompC	0.0146029	0.0146029
ybeB	yeeE	0.0146024	0.0146024
rpsM	ycbK	0.0145968	0.0145968
rpsP	ompA	-0.0145948	0.0145948
ylaC	hisL	0.0145942	0.0145942
wrbA	rplN	0.0145878	0.0145878
ompA	brnQ	0.0145684	0.0145684
fdhD	rrnB	0.0145669	0.0145669
hcaR	rrnC	0.0145448	0.0145448
treB	rpsP	0.0145334	0.0145334
rrnH	ymcC	0.0145283	0.0145283
ilvL	rsd	0.0145221	0.0145221
cyaA	rrnB	-0.0145201	0.0145201
ompA	ftsK	0.0145151	0.0145151
rpsB	gmk	-0.0145133	0.0145133
sodA	rrnC	-0.0145047	0.0145047
ylaC	gadX	-0.0144955	0.0144955
oppA	ydgL	0.0144929	0.0144929
yfbE	ompA	-0.0144893	0.0144893
aceB	gmk	0.0144874	0.0144874
lpxC	ileX	0.014476	0.014476
hisL	ylaC	0.0144758	0.0144758
rpsT	pheM	0.0144674	0.0144674
rsd	bax	0.0144665	0.0144665
rrnC	ychF	0.0144624	0.0144624
ybaY	rpsU	0.0144586	0.0144586
yihN	rrnD	0.0144581	0.0144581
ompA	wrbA	0.0144563	0.0144563
bax	rrnB	0.0144545	0.0144545
gadX	flgM	0.01445	0.01445
ompC	inaA	0.0144499	0.0144499
rrnC	smpA	0.01444	0.01444
yeeE	rpsU	-0.0144332	0.0144332
gmk	yeeE	0.0144254	0.0144254
rpsT	ybeB	0.0144238	0.0144238
bax	rsd	0.0144227	0.0144227
yrbL	cspD	0.0144226	0.0144226
ygjH	ybaY	-0.0144203	0.0144203
bax	rpmB	0.0144053	0.0144053
pheM	rpsB	-0.0144043	0.0144043
sraB	aceB	0.0143985	0.0143985
sraB	ileX	0.0143774	0.0143774
ycbK	ileX	-0.0143737	0.0143737
aspA	rrnH	0.0143693	0.0143693
rpsU	gatY	0.0143486	0.0143486
ompC	tyrP	0.0143481	0.0143481
ssb	rplN	-0.0143357	0.0143357
rpsT	yejG	0.0143161	0.0143161
rrnD	ygjH	-0.014302	0.014302
yjbQ	rrnD	0.0142966	0.0142966
rplY	rpoH	0.0142964	0.0142964
uspE	rrnH	0.0142894	0.0142894
lon	rrnD	0.0142826	0.0142826
bax	rpsB	0.0142709	0.0142709
dmsA	ompC	0.0142607	0.0142607
ileX	gadX	0.0142536	0.0142536
rrnD	somA	0.0142494	0.0142494
ybaY	cspD	0.0142448	0.0142448
serC	yahM	-0.0142359	0.0142359
treB	gadX	0.0142279	0.0142279
rrnD	insA_7	-0.0142251	0.0142251
ompC	sodA	0.0142229	0.0142229
rrnA	rpsP	0.014217	0.014217
ydgL	rrnB	-0.0142068	0.0142068
flgM	rplN	-0.0142004	0.0142004
rpsT	ydgL	0.0141993	0.0141993
ptsG	rpsM	0.0141947	0.0141947
gmk	rrnB	-0.0141902	0.0141902
rpsB	rpsU	0.0141802	0.0141802
gadX	exuR	0.0141684	0.0141684
rplN	yejG	-0.0141671	0.0141671
ompA	secE	-0.0141657	0.0141657
ihfB	rrnC	-0.014158	0.014158
ilvL	acpP	0.0141554	0.0141554
cyaA	aceB	0.0141532	0.0141532
wrbA	ompA	0.0141497	0.0141497
rpsT	uhpT	0.0141439	0.0141439
rpsB	ileX	-0.0141415	0.0141415
rrnC	ppa	0.0141375	0.0141375
rrnA	rrnB	0.0141325	0.0141325
treB	glpD	0.0141312	0.0141312
ycbK	fdhD	0.014128	0.014128
ilvL	rrnD	0.0141212	0.0141212
gadX	rluE	0.0141175	0.0141175
acpP	rpsJ	0.0141094	0.0141094
rpoH	treB	-0.0140973	0.0140973
gmk	yejG	-0.014085	0.014085
gadX	yahM	0.0140693	0.0140693
rpsT	ssb	0.014068	0.014068
yejG	cspD	0.0140641	0.0140641
yfdG	ompA	0.0140482	0.0140482
rrnA	rpsJ	0.0140409	0.0140409
ompC	yhiD	0.0140371	0.0140371
ihfB	rplN	-0.0140297	0.0140297
yrbL	evgA	0.0140297	0.0140297
ybeB	rrnB	-0.0140277	0.0140277
rpoH	uspE	0.0140239	0.0140239
aceB	dsrA	0.0140219	0.0140219
ycbK	dsrA	0.0140197	0.0140197
yeeE	rpsP	-0.0140152	0.0140152
rrnC	ygjH	-0.0140049	0.0140049
rrnC	pspE	-0.0140047	0.0140047
aceB	rsd	-0.0140032	0.0140032
rrnD	dmsA	0.0140031	0.0140031
rrnA	ymcC	0.0140021	0.0140021
ompA	msrB	0.013982	0.013982
smpA	ompC	0.0139753	0.0139753
yejG	fdhD	0.01397	0.01397
rpmB	uspE	-0.0139578	0.0139578
ycfD	ompC	0.0139551	0.0139551
ydgL	oppA	0.013944	0.013944
lacZ	rpsT	-0.0139433	0.0139433
ompC	uspF	0.0139405	0.0139405
glpA	uspF	0.0139391	0.0139391
ftsK	ompC	0.0139301	0.0139301
rrnD	yjbQ	0.013928	0.013928
hisL	uspE	-0.0139147	0.0139147
yejG	ompC	0.0138983	0.0138983
cld	ybaY	0.0138964	0.0138964
rrnH	cyoA	0.0138652	0.0138652
glpA	uhpT	0.0138642	0.0138642
rpsU	ycbK	0.0138484	0.0138484
lacZ	rpmB	0.0138479	0.0138479
ileX	rpsJ	-0.0138471	0.0138471
rplY	rrnC	0.0138411	0.0138411
ssb	yahM	0.0138387	0.0138387
ompC	msrB	0.0138378	0.0138378
artP	rrnC	-0.0138335	0.0138335
gadW	rrnC	-0.0138248	0.0138248
ihfB	rpsB	-0.0138224	0.0138224
bax	ycbK	0.013821	0.013821
uhpT	yrbL	0.0138122	0.0138122
cyaA	acpP	-0.0138118	0.0138118
yafK	ompA	0.0138033	0.0138033
rrnC	ftsK	0.0138015	0.0138015
rplN	cld	-0.0137931	0.0137931
gmk	hisL	-0.0137781	0.0137781
oppA	ybeB	0.0137773	0.0137773
ygjH	yejG	-0.0137761	0.0137761
yejG	lpxC	-0.0137747	0.0137747
rrnB	ylaC	0.0137737	0.0137737
rplN	hcaR	0.0137666	0.0137666
aceB	acnB	0.0137506	0.0137506
cspD	rrnA	0.0137494	0.0137494
dsrA	yahM	-0.0137393	0.0137393
rrnA	cyaA	0.0137386	0.0137386
ybgI	yahM	0.013736	0.013736
rpsO	rpsL	0.0137341	0.0137341
ihfB	yrbL	0.0137337	0.0137337
yeeE	gatY	-0.0137332	0.0137332
rplN	b2641	0.0137314	0.0137314
secE	yahM	-0.0137264	0.0137264
rpsL	gadX	-0.0137139	0.0137139
uspF	gadX	0.0137132	0.0137132
rpsB	fdhD	0.0137101	0.0137101
gadW	rpsM	0.0136966	0.0136966
rpmB	rpsO	0.0136955	0.0136955
gadX	trmU	0.0136854	0.0136854
rrnH	exuR	0.0136844	0.0136844
yahM	yfdG	0.0136813	0.0136813
rpsB	ybeB	-0.0136784	0.0136784
yrbL	lacZ	-0.0136718	0.0136718
ycbK	lacZ	0.0136647	0.0136647
insA_7	yahM	-0.0136589	0.0136589
rrnB	bax	0.0136545	0.0136545
rrnB	gadX	-0.0136481	0.0136481
sraB	rpsL	-0.0136415	0.0136415
ligA	rrnD	-0.0136289	0.0136289
rph	ompA	0.0136227	0.0136227
yjbQ	yahM	0.013622	0.013622
fdoG	gadX	0.0136102	0.0136102
manX	rsd	0.0136013	0.0136013
aceB	lpxC	0.0135722	0.0135722
fdhD	gatY	0.0135693	0.0135693
pheM	rpmB	-0.013565	0.013565
glpD	hisL	-0.013547	0.013547
cyoA	yahM	0.0135463	0.0135463
rpsU	rrnA	0.0135351	0.0135351
ylaC	rpsP	0.0135323	0.0135323
rrnC	uspE	-0.0135302	0.0135302
rpoE	gadX	0.0135287	0.0135287
ompA	ybeB	0.0135275	0.0135275
gadX	cspD	0.0135117	0.0135117
treB	ribB	0.0135103	0.0135103
ompA	rpmE	-0.0135061	0.0135061
rpsU	rpsP	0.0135053	0.0135053
fdhD	rplY	0.0134974	0.0134974
ribB	acpP	-0.0134904	0.0134904
rpsU	rpsJ	0.0134882	0.0134882
rplY	sraB	0.0134862	0.0134862
ylaC	gatY	0.013483	0.013483
rpsT	cld	0.0134733	0.0134733
glgS	yahM	-0.013473	0.013473
lacZ	rrnC	0.0134717	0.0134717
bax	gatY	0.0134546	0.0134546
aceB	rrnA	0.01344	0.01344
fdhD	rpmB	0.0134149	0.0134149
ymcC	hisL	-0.0134148	0.0134148
glpA	rpsO	0.0134144	0.0134144
rrnD	pspE	-0.0134069	0.0134069
rrnA	rpsO	0.0134028	0.0134028
pitA	rrnC	-0.013398	0.013398
rrnC	ssb	0.013394	0.013394
evgA	ileX	0.0133908	0.0133908
glgS	rpsM	0.0133843	0.0133843
rrnD	ybgI	0.0133809	0.0133809
aceB	ribB	0.0133704	0.0133704
ptsG	yrbL	-0.0133581	0.0133581
oppA	gmk	0.0133577	0.0133577
ileX	lpxC	0.0133572	0.0133572
ompC	crl	0.0133534	0.0133534
gadW	rrnD	-0.0133459	0.0133459
rpsM	glpA	-0.0133345	0.0133345
rpsB	ydgL	-0.0133333	0.0133333
glpA	cld	0.013332	0.013332
rrnA	sraB	0.0133296	0.0133296
rpsT	fdoG	0.0133292	0.0133292
ycbK	cyaA	-0.0133285	0.0133285
ssb	rpsT	0.0133255	0.0133255
gadX	rrnA	0.0133241	0.0133241
ycbK	ybaY	0.0133238	0.0133238
rrnD	msrB	0.0133206	0.0133206
ptsG	ycbK	0.01332	0.01332
hisL	acnB	-0.0133185	0.0133185
cld	yrbL	0.0133092	0.0133092
uspE	rpoH	0.013307	0.013307
bax	rpsP	0.0133048	0.0133048
ptsG	acpP	0.0132924	0.0132924
ompC	ligA	0.0132905	0.0132905
ybeB	oppA	0.0132882	0.0132882
rrnC	yfdG	0.0132855	0.0132855
rrnC	yfdU	-0.0132743	0.0132743
uhpT	glpA	0.0132733	0.0132733
hisL	bax	0.0132637	0.0132637
aspA	manX	0.0132632	0.0132632
crl	ompC	0.0132629	0.0132629
pheM	ycbK	-0.0132553	0.0132553
secE	rpsM	0.0132542	0.0132542
rpsT	yeeE	0.0132436	0.0132436
lacZ	acpP	0.0132382	0.0132382
yahM	gadW	-0.0132242	0.0132242
aceB	glpD	0.0132164	0.0132164
yadF	yejG	-0.0132082	0.0132082
ybaY	lpxC	-0.0132032	0.0132032
oppA	cyaA	0.0132006	0.0132006
ihfB	rrnH	0.0131997	0.0131997
yrbL	ptsG	-0.013184	0.013184
yhiD	rrnD	-0.0131803	0.0131803
hisL	yejG	0.0131676	0.0131676
ribB	rpmB	-0.013166	0.013166
uspE	uspE	0.0131594	0.0131594
yfdU	rrnD	-0.0131567	0.0131567
mltD	rpsB	-0.0131523	0.0131523
rrnH	rpoE	0.0131398	0.0131398
rpoH	ybaY	-0.0131387	0.0131387
rrnH	trmU	0.0131249	0.0131249
rpsO	rpsT	0.0131247	0.0131247
rrnH	gatY	0.0131245	0.0131245
rrnA	rpoH	0.0131207	0.0131207
ybgI	gadX	0.0131183	0.0131183
rplN	ybgI	-0.0131088	0.0131088
cspD	aceB	0.0131003	0.0131003
treB	ymcC	0.0130979	0.0130979
cyaA	rpoH	0.0130975	0.0130975
ompA	gatY	0.0130889	0.0130889
rpsP	aceB	0.013088	0.013088
acpP	ptsG	0.0130862	0.0130862
exuR	rsd	-0.0130745	0.0130745
hisL	dsrA	0.0130723	0.0130723
aceB	hisL	-0.0130645	0.0130645
yejG	yafL	0.0130605	0.0130605
yahD	yahM	-0.0130572	0.0130572
ycbK	glpA	0.0130551	0.0130551
cspD	rrnD	0.0130532	0.0130532
acpP	lacZ	0.0130501	0.0130501
hisL	ribB	-0.0130483	0.0130483
cyaA	uspE	0.0130432	0.0130432
rpsO	rsd	0.0130326	0.0130326
glpD	oppA	0.0130275	0.0130275
gmk	oppA	0.0130262	0.0130262
manX	aspA	0.0130223	0.0130223
gatY	rrnA	0.0130212	0.0130212
rrnH	rsd	-0.0130183	0.0130183
fdhD	rpsP	0.0130169	0.0130169
rpsM	ybeB	0.0130114	0.0130114
ompA	rph	0.013009	0.013009
rplN	rbsD	-0.0130045	0.0130045
rrnD	serA	0.0129931	0.0129931
ybeB	hisL	-0.0129685	0.0129685
acnB	yeeE	0.0129684	0.0129684
treB	yafL	0.0129569	0.0129569
sraB	rpoH	0.0129434	0.0129434
lacZ	rpsL	0.0129222	0.0129222
treB	mltD	0.0129138	0.0129138
yhhQ	rplY	0.0129113	0.0129113
feaB	rrnD	0.0129059	0.0129059
ileX	rpoH	0.0129043	0.0129043
rrnA	acnB	0.0129025	0.0129025
lpxC	yeeE	0.0128963	0.0128963
ymcC	aceB	0.0128959	0.0128959
ribB	oppA	0.0128806	0.0128806
acnB	aceB	0.0128763	0.0128763
serC	yejG	-0.0128729	0.0128729
uspF	yejG	0.0128628	0.0128628
cyaA	cyaA	0.0128622	0.0128622
rbsD	rpsT	0.0128448	0.0128448
rpsB	dsrA	0.0128393	0.0128393
gatY	lpxC	0.0128185	0.0128185
serA	rplN	0.0128171	0.0128171
rrnA	uspF	0.0128142	0.0128142
ribB	cyaA	0.0128031	0.0128031
ydgL	ileX	0.0127988	0.0127988
trmU	gadX	0.0127981	0.0127981
rpoE	rplN	-0.012792	0.012792
insA_2	rrnC	0.0127882	0.0127882
rrnB	ompC	-0.0127852	0.0127852
rrnD	yahD	-0.0127845	0.0127845
exuR	yejG	-0.0127836	0.0127836
acpP	cyaA	-0.0127665	0.0127665
gatY	evgA	0.012763	0.012763
rrnA	cyoA	0.0127556	0.0127556
evgA	yeeE	0.0127552	0.0127552
acnB	oppA	0.0127472	0.0127472
bax	hisL	0.0127415	0.0127415
yahM	yafK	0.0127406	0.0127406
serA	rrnD	0.0127267	0.0127267
yrbL	rsd	-0.0127192	0.0127192
rpsO	treB	0.0127189	0.0127189
rpsJ	acpP	0.012718	0.012718
atpI	ompA	-0.012712	0.012712
rrnA	mltD	0.0127115	0.0127115
rpsT	ybgI	0.0127053	0.0127053
acnB	acpP	-0.0126944	0.0126944
yahM	yjbQ	0.0126943	0.0126943
rsd	uspF	0.0126943	0.0126943
rrnD	pheL	0.0126933	0.0126933
serC	rsd	-0.012674	0.012674
dsrA	lpxC	0.0126641	0.0126641
ydgL	hisL	-0.0126626	0.0126626
rrnA	aspA	0.0126568	0.0126568
secE	ompC	-0.0126425	0.0126425
yahM	hisL	-0.0126423	0.0126423
rpoH	yahM	-0.0126384	0.0126384
glpA	gadX	0.0126369	0.0126369
rsd	cld	0.0126324	0.0126324
uspF	ybaY	0.0126272	0.0126272
rplN	sraB	0.0126102	0.0126102
[truncated: 28,978 more rows]

## Sheet: Mid
Supplementary file 2-3. Connectivity between 176 genes in the network reconstructed from E. coli cells treated with 100 mg/L naphthenic acids
Edge start	Edge end	Confidence Level	Absolute value of CL			Sum of Absolute values	Percentage of select edges over all edges
rplN	rplN	0.447213	0.447213		all edges	122.601
rrnC	rplN	0.27803	0.27803		top 704 edges	36.34	0.296408
rplN	rpsM	0.264595	0.264595		top 2000 edges	60.3218	0.492016
rrnC	rrnC	0.250944	0.250944		top 6000 edges	91.9318	0.749843
rpsM	rplN	0.225369	0.225369
ompA	ompA	0.224236	0.224236
ompC	ompC	0.217873	0.217873		Percentage strength of select edge over the top edge
ompA	yrbL	0.209465	0.209465
yrbL	ompA	0.193004	0.193004		top edge	0.447213
yrbL	yrbL	0.184727	0.184727		704th edge	0.0267351	0.0597815
rplN	rrnC	0.163845	0.163845		2000th edge	0.0133863	0.0299326
rpsL	rplN	0.16039	0.16039		6000th edge	0.0049069	0.0109722
rrnC	ompA	0.159678	0.159678
rpsM	rpsM	0.150445	0.150445
rrnC	yrbL	0.144978	0.144978
rplN	rplY	0.144571	0.144571
ompA	rrnC	0.142104	0.142104
rsd	rplN	0.133334	0.133334
rrnB	rplN	0.133276	0.133276
ompC	rrnC	-0.13112	0.13112
rrnC	rrnD	0.129117	0.129117
yrbL	ompC	0.1283	0.1283
rplN	gatY	0.125607	0.125607
ompA	rrnD	0.121613	0.121613
rpmB	rplN	0.121344	0.121344
rrnD	rplN	0.119702	0.119702
rpsB	rplN	0.118311	0.118311
rplY	rplY	0.117275	0.117275
rplN	rpsL	0.116053	0.116053
ompA	ompC	0.114972	0.114972
rrnC	rpsM	0.114777	0.114777
rpsL	rrnC	0.11475	0.11475
rsd	rrnC	0.113915	0.113915
gatY	rplN	0.112756	0.112756
rplY	ompA	-0.112238	0.112238
rpsM	rplY	0.111719	0.111719
yrbL	rrnC	0.110144	0.110144
rrnC	rpsL	0.109634	0.109634
rrnC	rsd	0.109595	0.109595
rplY	rrnC	-0.108606	0.108606
rpsP	rplN	0.108094	0.108094
rplN	rpsP	0.107759	0.107759
rrnD	ompA	0.106661	0.106661
yrbL	rrnD	0.106335	0.106335
rrnD	yrbL	0.103842	0.103842
ompA	dsrA	0.103638	0.103638
ompA	yahM	0.102607	0.102607
ompA	rpsT	0.101414	0.101414
rpmB	rrnC	0.100725	0.100725
rrnD	rrnC	0.100138	0.100138
hisL	rplN	0.0994261	0.0994261
rplN	rrnB	0.0986539	0.0986539
ompC	rplY	0.0986196	0.0986196
yrbL	dsrA	0.0978262	0.0978262
rrnC	rrnB	0.09627	0.09627
rplN	rrnH	0.0955624	0.0955624
ompC	rpsL	-0.0946148	0.0946148
rpsB	rrnC	0.0943673	0.0943673
yrbL	rpsT	0.0936584	0.0936584
yrbL	yahM	0.0935682	0.0935682
rrnC	rpmB	0.0933995	0.0933995
rrnB	rrnC	0.093076	0.093076
ompC	rpsB	-0.0903023	0.0903023
dsrA	ompC	0.0894192	0.0894192
rrnC	rpsO	0.0875579	0.0875579
rrnC	rpsP	0.0872691	0.0872691
gadX	ompC	0.0867994	0.0867994
rpsT	ompC	0.0867674	0.0867674
ompA	gadX	0.0865498	0.0865498
yahM	ompA	0.0855425	0.0855425
rpsO	ompA	0.084806	0.084806
ompA	uhpT	0.0845282	0.0845282
yahM	yrbL	0.0844578	0.0844578
treB	rrnC	0.0837018	0.0837018
treB	ompA	0.083475	0.083475
rplY	yrbL	-0.0834302	0.0834302
rrnC	treB	0.0831438	0.0831438
rplN	rsd	0.0829461	0.0829461
ompA	rpsO	0.0827225	0.0827225
ileX	rrnC	-0.0818859	0.0818859
rpsO	rrnC	0.0817556	0.0817556
yrbL	gadX	0.0816734	0.0816734
rrnC	dsrA	0.0816712	0.0816712
rpsT	yrbL	0.0812814	0.0812814
rpsT	ompA	0.0812792	0.0812792
yahM	ompC	0.080659	0.080659
rplN	rpsJ	0.0804057	0.0804057
rplN	hisL	0.0802447	0.0802447
yejG	rrnC	0.0801092	0.0801092
acpP	rplN	0.0795567	0.0795567
rpsO	yrbL	0.0787655	0.0787655
rplN	rrnD	0.0784851	0.0784851
rrnC	rpsB	0.0783226	0.0783226
ycbK	rplN	0.0781238	0.0781238
rplN	rpsB	0.0775863	0.0775863
rplN	rpmB	0.0773833	0.0773833
ompC	oppA	0.0768603	0.0768603
yrbL	uhpT	0.0764863	0.0764863
ompA	treB	0.07622	0.07622
treB	yrbL	0.0761242	0.0761242
rpsL	rpsM	0.0752618	0.0752618
ompC	hisL	-0.0749161	0.0749161
aceB	ompC	0.0748987	0.0748987
uhpT	ompA	0.0746432	0.0746432
ompA	rplN	0.0746322	0.0746322
yrbL	rplN	0.074259	0.074259
ompC	aceB	0.074046	0.074046
ompC	rpmB	-0.0739378	0.0739378
ompA	glpD	0.073593	0.073593
dsrA	yrbL	0.0734917	0.0734917
rrnC	yejG	0.0734768	0.0734768
rrnD	rrnD	0.0734738	0.0734738
ompC	rsd	-0.0731163	0.0731163
rrnA	ompC	0.0728737	0.0728737
rpsO	rplN	0.0725573	0.0725573
rplY	ompC	0.0723646	0.0723646
uhpT	yrbL	0.0723107	0.0723107
gatY	rpsM	0.0723035	0.0723035
dsrA	rplN	0.0714591	0.0714591
oppA	rrnC	-0.0710445	0.0710445
rplY	rpsM	0.0705588	0.0705588
evgA	ompA	-0.0704472	0.0704472
rpoH	ompC	0.0703915	0.0703915
rpsJ	rplN	0.0703271	0.0703271
rrnH	rplN	0.0693594	0.0693594
rplN	acpP	0.0692033	0.0692033
yrbL	rpsO	0.0692006	0.0692006
rpsM	gatY	0.069136	0.069136
rpsL	rpsL	0.0688164	0.0688164
rplN	dsrA	0.0686033	0.0686033
ompA	rpsP	0.0685287	0.0685287
dsrA	ompA	0.0684541	0.0684541
rplN	ycbK	0.0683495	0.0683495
yejG	rplN	0.0681389	0.0681389
gadX	yrbL	0.0672197	0.0672197
treB	rplN	0.0671865	0.0671865
yrbL	glpD	0.0667298	0.0667298
ileX	ompA	-0.066728	0.066728
uhpT	ompC	0.0663111	0.0663111
gadX	ompA	0.0662347	0.0662347
ompC	gadX	0.0660445	0.0660445
ompC	rplN	-0.0657321	0.0657321
yrbL	rpsP	0.0655579	0.0655579
ompC	rrnB	-0.0650666	0.0650666
ilvL	rplN	0.0642081	0.0642081
rpsP	rpsM	0.0641267	0.0641267
hisL	ompC	-0.0640617	0.0640617
yejG	ompA	0.0639103	0.0639103
rpsB	ompC	-0.0636942	0.0636942
yrbL	rrnA	0.063683	0.063683
ompA	rrnA	0.063626	0.063626
rrnB	rpsM	0.0636127	0.0636127
ompC	rpoH	0.0634967	0.0634967
ompA	glpA	0.0633893	0.0633893
glpD	ompA	0.062909	0.062909
ompC	uspE	0.0625797	0.0625797
rrnD	dsrA	0.0625728	0.0625728
oppA	ompC	0.0625723	0.0625723
lpxC	ompA	-0.062332	0.062332
yrbL	treB	0.0622662	0.0622662
glpD	yrbL	0.0616066	0.0616066
rrnC	gatY	0.0610088	0.0610088
evgA	yrbL	-0.0599114	0.0599114
ompC	proQ	0.0598668	0.0598668
rplN	aceB	0.059795	0.059795
rplY	ileX	0.0595029	0.0595029
rplN	ilvL	0.0594539	0.0594539
yeeE	rrnC	-0.0594186	0.0594186
hisL	rrnC	0.0590878	0.0590878
rpsM	ompA	-0.058726	0.058726
ompC	acpP	-0.0585025	0.0585025
rpsB	rpsL	0.058371	0.058371
rrnD	ompC	0.0582122	0.0582122
glpA	ompA	0.0580075	0.0580075
ompC	yeeE	0.0579375	0.0579375
aceB	rplY	0.0573336	0.0573336
ompC	ileX	0.0573042	0.0573042
rsd	rpsM	0.0568223	0.0568223
yejG	yrbL	0.0567683	0.0567683
rpsM	rrnH	0.0566326	0.0566326
rpsL	rsd	0.0565297	0.0565297
ompA	manX	0.0564174	0.0564174
glpD	ompC	0.0562539	0.0562539
rpsL	ompC	-0.0561702	0.0561702
uspE	rrnC	-0.0560623	0.0560623
rsd	rpsL	0.0559494	0.0559494
rrnC	yahM	0.0559492	0.0559492
yrbL	glpA	0.0559109	0.0559109
rsd	ompA	0.0557751	0.0557751
rplN	rrnA	0.0557578	0.0557578
ompC	ydgL	0.055701	0.055701
glpA	yrbL	0.0556443	0.0556443
ompC	cyaA	0.0556389	0.0556389
manX	ompA	0.0554318	0.0554318
ompC	rpsT	0.0551081	0.0551081
rpsL	rrnB	0.0551026	0.0551026
rplN	evgA	0.0550882	0.0550882
fdhD	rplN	0.0546117	0.0546117
rpsO	rrnD	0.0543565	0.0543565
ydgL	ompC	0.0542857	0.0542857
ileX	yrbL	-0.0542309	0.0542309
rpsP	ompC	0.0539827	0.0539827
rpsL	rpsB	0.0539657	0.0539657
rplY	oppA	0.0538644	0.0538644
rpsU	rplN	0.0536436	0.0536436
rpmB	rpsL	0.0534191	0.0534191
oppA	rplY	0.0533473	0.0533473
ompC	gmk	0.0533218	0.0533218
rrnD	rpsM	0.0533003	0.0533003
ompA	uspF	0.0532134	0.0532134
acpP	ompC	-0.0531962	0.0531962
rrnD	rpsP	0.0530687	0.0530687
treB	rrnD	0.0527783	0.0527783
rrnH	rplY	0.0527618	0.0527618
lpxC	yrbL	-0.0527398	0.0527398
rrnH	rpsM	0.0526229	0.0526229
ompC	rrnA	0.0525918	0.0525918
ompA	yejG	0.0525614	0.0525614
rpsL	rpmB	0.0525444	0.0525444
rpmB	rpsM	0.0524571	0.0524571
rrnB	rpsL	0.052311	0.052311
proQ	rrnC	-0.0521837	0.0521837
dsrA	dsrA	0.0520444	0.0520444
manX	yrbL	0.0520182	0.0520182
rsd	rrnD	0.0519742	0.0519742
rrnC	ycbK	0.0519607	0.0519607
rsd	rsd	0.0519532	0.0519532
rpsB	rpsM	0.0518956	0.0518956
rrnC	ileX	-0.051888	0.051888
sraB	rrnC	-0.0515574	0.0515574
uspE	ompC	0.0511663	0.0511663
rplY	evgA	0.0509243	0.0509243
cyaA	ompC	0.0507512	0.0507512
yrbL	rpoH	0.0505438	0.0505438
rplY	treB	-0.0503075	0.0503075
hisL	rpsM	0.0500628	0.0500628
proQ	ompC	0.0499341	0.0499341
rrnD	yahM	0.0499087	0.0499087
ompC	dsrA	0.0495003	0.0495003
rsd	yrbL	0.0494412	0.0494412
rrnC	hisL	0.0493434	0.0493434
yrbL	manX	0.0491974	0.0491974
ompA	rpoH	0.0489744	0.0489744
bax	rplN	0.0489117	0.0489117
gatY	rplY	0.0488353	0.0488353
ompA	evgA	-0.0488068	0.0488068
rrnD	rpsT	0.0486863	0.0486863
rrnC	rpsT	0.0486713	0.0486713
rpsM	rpsP	0.048292	0.048292
uspF	ompA	0.0481367	0.0481367
hisL	rpsL	0.0479495	0.0479495
rpsB	rpsB	0.0476124	0.0476124
rpsB	rsd	0.0474473	0.0474473
rpmB	rsd	0.0473675	0.0473675
yrbL	uspF	0.0472954	0.0472954
rpsM	evgA	0.0472831	0.0472831
rsd	rrnB	0.0471715	0.0471715
rplY	rplN	0.0470392	0.0470392
yahM	dsrA	0.0469727	0.0469727
rplY	rpsO	-0.0469451	0.0469451
yhhQ	rplN	0.0468711	0.0468711
rrnC	fdhD	0.04686	0.04686
yahM	rpsT	0.0467638	0.0467638
rpsT	rpsT	0.0466749	0.0466749
rplN	lpxC	0.0466102	0.0466102
uspF	yrbL	0.0463247	0.0463247
rplY	lpxC	0.0461584	0.0461584
rplY	rrnD	-0.0460791	0.0460791
rpsJ	rpsM	0.0460123	0.0460123
gmk	ompC	0.0460035	0.0460035
rrnD	rpsO	0.0459841	0.0459841
ompC	yahM	0.0459815	0.0459815
rpsT	dsrA	0.0459469	0.0459469
dsrA	rrnD	0.0457993	0.0457993
rsd	rpmB	0.045798	0.045798
rrnC	glpA	0.0457243	0.0457243
yahM	yahM	0.0456005	0.0456005
rpsB	rrnB	0.045523	0.045523
aceB	rrnC	-0.0454789	0.0454789
evgA	rrnC	-0.0451294	0.0451294
rpsT	yahM	0.0450771	0.0450771
rpsL	hisL	0.0450253	0.0450253
ompA	rsd	0.0448451	0.0448451
ompC	yrbL	0.0448386	0.0448386
rpsB	rpmB	0.0447766	0.0447766
rpsM	rpsJ	0.0447622	0.0447622
rpsM	rpsL	0.0446802	0.0446802
rrnB	rsd	0.0444521	0.0444521
rplY	yejG	-0.044409	0.044409
lacZ	rplN	0.0443072	0.0443072
ompC	sraB	0.0442413	0.0442413
yahM	rrnD	0.0442186	0.0442186
rplY	rsd	-0.0441985	0.0441985
rpsT	gadX	0.0440591	0.0440591
ileX	rplY	0.0440415	0.0440415
rpsU	rrnC	0.0439073	0.0439073
rplY	aceB	0.043891	0.043891
rpmB	rrnB	0.0438703	0.0438703
gmk	rrnC	-0.0436746	0.0436746
fdhD	rrnC	0.0436518	0.0436518
yejG	rrnD	0.0436263	0.0436263
rrnC	rrnA	0.0434141	0.0434141
somA	rrnC	-0.0434047	0.0434047
rpsP	rplY	0.043317	0.043317
lpxC	rrnC	-0.0432093	0.0432093
yahM	gadX	0.0431681	0.0431681
rrnB	rrnB	0.0430907	0.0430907
rpmB	rpmB	0.0427079	0.0427079
yeeE	ompC	0.0426942	0.0426942
ylaC	rplN	0.0426397	0.0426397
dsrA	rpsT	0.042636	0.042636
secE	rplN	0.0425591	0.0425591
ompC	ymcC	0.0423159	0.0423159
acpP	rpsM	0.0422104	0.0422104
ompA	lpxC	-0.0421448	0.0421448
rpsP	yrbL	0.0420629	0.0420629
ymcC	ompC	0.0419963	0.0419963
yeeE	rplN	-0.041947	0.041947
ycbK	rpsM	0.0419133	0.0419133
rsd	rpsB	0.0419078	0.0419078
rpsP	rrnC	0.0418868	0.0418868
rrnC	rpsU	0.04182	0.04182
rrnA	rplN	0.0417637	0.0417637
gadX	rpsT	0.0416542	0.0416542
dsrA	rpsM	0.041602	0.041602
rpmB	rrnD	0.0415012	0.0415012
gadX	gadX	0.0414825	0.0414825
rpsM	aceB	0.0414491	0.0414491
rpsO	dsrA	0.0414098	0.0414098
rrnD	treB	0.0412898	0.0412898
rpsL	rrnD	0.0412713	0.0412713
ompC	pheM	0.0412708	0.0412708
dsrA	yahM	0.0412193	0.0412193
rpmB	rpsB	0.0412122	0.0412122
lacZ	ompC	-0.041125	0.041125
rpsM	lpxC	0.0411133	0.0411133
ycbK	rrnC	0.0410771	0.0410771
cyaA	rrnC	-0.0409817	0.0409817
cspD	ompC	0.0409744	0.0409744
ptsG	ompA	-0.0408801	0.0408801
rrnD	rrnA	0.0407975	0.0407975
acpP	rrnC	0.0406261	0.0406261
ompA	ptsG	-0.0406223	0.0406223
rpsT	rrnD	0.0404943	0.0404943
yrbL	yejG	0.0404854	0.0404854
hisL	rpsB	0.0404339	0.0404339
rrnB	rpmB	0.0404194	0.0404194
dsrA	rpsP	0.0402341	0.0402341
ompC	lacZ	-0.0401059	0.0401059
uhpT	rpsT	0.0399883	0.0399883
ompC	uhpT	0.039953	0.039953
rplN	lacZ	0.0398149	0.0398149
rplY	sraB	0.0397724	0.0397724
rrnC	glpD	0.0397687	0.0397687
rpsB	hisL	0.0396538	0.0396538
evgA	rplY	0.0396338	0.0396338
rrnB	rpsB	0.0395189	0.0395189
ompA	ribB	0.0394585	0.0394585
gadX	yahM	0.0394283	0.0394283
rpsM	hisL	0.0394197	0.0394197
dsrA	rrnA	0.0393694	0.0393694
rplN	gadW	0.0392957	0.0392957
rpsP	dsrA	0.0392412	0.0392412
ompC	yejG	-0.0391356	0.0391356
rrnA	rplY	0.0389808	0.0389808
rplN	yhhQ	0.0389638	0.0389638
uhpT	yahM	0.0389627	0.0389627
ompA	aspA	0.0389468	0.0389468
yrbL	aceB	0.0389437	0.0389437
rpsL	gatY	0.0388279	0.0388279
rpsP	rpsP	0.038758	0.038758
ileX	rrnD	-0.0386966	0.0386966
rrnB	rrnD	0.0386546	0.0386546
rpmB	ompA	0.0386101	0.0386101
rrnH	ompC	0.038584	0.038584
hisL	hisL	0.038388	0.038388
glpA	ompC	0.0383602	0.0383602
acnB	ompC	0.0382533	0.0382533
dsrA	gadX	0.038202	0.038202
oppA	ompA	-0.0382017	0.0382017
ptsG	yrbL	-0.0380182	0.0380182
treB	dsrA	0.0379567	0.0379567
sraB	ompA	-0.037891	0.037891
rrnD	gadX	0.0378717	0.0378717
yahM	uhpT	0.0378205	0.0378205
rrnC	rpsJ	0.0377284	0.0377284
rpsT	uhpT	0.0376635	0.0376635
rrnD	rsd	0.0376266	0.0376266
acpP	rpsL	0.0376074	0.0376074
rpmB	ompC	-0.0375486	0.0375486
uhpT	gadX	0.0375442	0.0375442
rrnD	uhpT	0.0374139	0.0374139
rplN	bax	0.0374049	0.0374049
ompA	acnB	0.0373526	0.0373526
gadX	dsrA	0.0373404	0.0373404
rpsM	rrnB	0.0372625	0.0372625
uhpT	dsrA	0.0372243	0.0372243
ompC	msrB	0.0371207	0.0371207
pheM	ompC	0.0371168	0.0371168
rplN	ptsG	0.0370311	0.0370311
yrbL	evgA	-0.0370193	0.0370193
uspE	rplN	-0.0368878	0.0368878
rrnC	uhpT	0.0368148	0.0368148
rpsP	rrnD	0.036772	0.036772
rpsM	acpP	0.036713	0.036713
rpsO	rpsO	0.0366712	0.0366712
treB	rpsO	0.0366082	0.0366082
rrnA	yrbL	0.0366038	0.0366038
rrnC	yhhQ	0.0366025	0.0366025
rplN	fdhD	0.0365418	0.0365418
yrbL	ribB	0.0365314	0.0365314
ompA	ileX	-0.0364094	0.0364094
rpsM	yrbL	-0.0362548	0.0362548
rplY	rpmB	-0.0362394	0.0362394
yrbL	ptsG	-0.0362288	0.0362288
rrnC	rrnH	0.0361847	0.0361847
rsd	rpsP	0.036126	0.036126
rrnC	yeeE	-0.0360367	0.0360367
yfeN	ompA	-0.0360028	0.0360028
gadW	ompA	-0.0359396	0.0359396
rpsO	yahM	0.0359132	0.0359132
lpxC	rplY	0.0359066	0.0359066
dsrA	rplY	0.0357951	0.0357951
rpsL	acpP	0.0357494	0.0357494
dsrA	aceB	0.0357447	0.0357447
ilvL	rpsM	0.0357154	0.0357154
ompC	somA	0.0357065	0.0357065
atpI	rrnC	-0.035651	0.035651
yrbL	aspA	0.0356153	0.0356153
ompC	trmU	0.0355782	0.0355782
rsd	rpsO	0.0355708	0.0355708
ydgL	rrnC	-0.0355487	0.0355487
ompC	ilvL	-0.0355486	0.0355486
rplN	oppA	0.0355474	0.0355474
hisL	rrnB	0.0355209	0.0355209
yrbL	acnB	0.03541	0.03541
ompA	gadW	-0.0353523	0.0353523
rplN	ygjH	0.0353494	0.0353494
rplN	rob	0.0352416	0.0352416
rplY	rrnH	0.0352368	0.0352368
rpsP	ompA	0.0352299	0.0352299
rrnD	glpD	0.0352063	0.0352063
rpsM	oppA	0.0351977	0.0351977
uhpT	rrnD	0.0351186	0.0351186
uspF	ompC	0.0349556	0.0349556
rplN	rpsU	0.0347496	0.0347496
ileX	rsd	-0.0346763	0.0346763
rrnC	acpP	0.0346463	0.0346463
msrB	rrnC	-0.0346439	0.0346439
ompC	cspD	0.0346419	0.0346419
glpA	rrnC	0.03462	0.03462
treB	treB	0.0345517	0.0345517
rpmE	rplN	0.0344883	0.0344883
ribB	ompC	0.03447	0.03447
sraB	rplY	0.0343526	0.0343526
rpsO	rpsT	0.0343073	0.0343073
rsd	treB	0.0342171	0.0342171
rrnC	uspF	0.0341492	0.0341492
rpsO	treB	0.0341468	0.0341468
gadX	uhpT	0.0340179	0.0340179
yrbL	hisL	-0.0339067	0.0339067
rpsO	rpsP	0.0338902	0.0338902
hisL	rpmB	0.0338482	0.0338482
manX	ompC	0.0338128	0.0338128
treB	yahM	0.0337409	0.0337409
glpD	rpsT	0.0337292	0.0337292
gatY	gatY	0.0335978	0.0335978
yejG	rsd	0.0335295	0.0335295
ptsG	ompC	-0.033524	0.033524
hisL	rsd	0.0335181	0.0335181
rpsL	rpsP	0.0335074	0.0335074
glpD	dsrA	0.0335058	0.0335058
ompA	acpP	-0.0334575	0.0334575
ileX	rplN	-0.0333576	0.0333576
yrbL	acpP	-0.0333244	0.0333244
gadW	yrbL	-0.0333086	0.0333086
dsrA	rrnC	0.0331953	0.0331953
aceB	oppA	0.0331899	0.0331899
uhpT	uhpT	0.0331637	0.0331637
gadW	rplN	0.0331161	0.0331161
ompA	rplY	-0.0330976	0.0330976
rpmB	yrbL	0.0330652	0.0330652
oppA	rsd	-0.0330357	0.0330357
rpsT	rrnA	0.0330044	0.0330044
glpD	yahM	0.0329814	0.0329814
rpsJ	rplY	0.0329462	0.0329462
mltD	ompC	0.0328884	0.0328884
oppA	rpsL	-0.0328798	0.0328798
rplY	yeeE	0.0328718	0.0328718
yahM	rrnA	0.0328468	0.0328468
treB	rsd	0.0327806	0.0327806
secE	rrnC	0.0327528	0.0327528
rpsM	ileX	0.0326672	0.0326672
rrnC	manX	0.032646	0.032646
cyoA	ompC	0.0326356	0.0326356
rplY	somA	0.0326149	0.0326149
glpA	rrnD	0.032598	0.032598
aspA	ompA	0.032567	0.032567
rrnB	gatY	0.032461	0.032461
rrnC	bax	0.0324289	0.0324289
bax	rrnC	0.0323988	0.0323988
yahM	glpD	0.0323792	0.0323792
rrnA	dsrA	0.0323311	0.0323311
yfeN	yrbL	-0.0323263	0.0323263
gadX	hisL	-0.0322456	0.0322456
glgS	rplN	0.0322433	0.0322433
somA	ompA	-0.0322003	0.0322003
rsd	yejG	0.0321944	0.0321944
rrnC	secE	0.0321908	0.0321908
glpD	rrnD	0.0321714	0.0321714
aceB	aceB	0.0321625	0.0321625
aspA	yrbL	0.0321133	0.0321133
ompA	hisL	-0.0320892	0.0320892
yrbL	cspD	0.0320518	0.0320518
acpP	rpsB	0.0320438	0.0320438
rrnB	hisL	0.0320297	0.0320297
rrnD	glpA	0.0320249	0.0320249
ileX	treB	-0.0320089	0.0320089
rpsT	glpD	0.0319626	0.0319626
ompA	lacZ	-0.0319399	0.0319399
acpP	hisL	0.0318859	0.0318859
treB	rpsT	0.0318308	0.0318308
yrbL	rsd	0.0318227	0.0318227
ompA	cspD	0.0317977	0.0317977
hisL	acpP	0.0317649	0.0317649
aspA	ompC	0.0317173	0.0317173
rrnB	rpsP	0.0317142	0.0317142
yrbL	gadW	-0.0316807	0.0316807
tyrS	ompA	0.031649	0.031649
ileX	rpsO	-0.0316325	0.0316325
ompA	ybgI	0.0315888	0.0315888
rpsM	ilvL	0.0315788	0.0315788
dsrA	uhpT	0.0315364	0.0315364
ribB	yrbL	0.0315362	0.0315362
ribB	ompA	0.0314968	0.0314968
rpsM	rrnC	0.0314925	0.0314925
rpsO	rsd	0.0314499	0.0314499
yrbL	lpxC	-0.0314434	0.0314434
pheM	rrnC	-0.0314309	0.0314309
ompA	tyrS	0.0313819	0.0313819
rpsB	acpP	0.0313659	0.0313659
uspE	rpsL	-0.0313589	0.0313589
oppA	oppA	0.0313351	0.0313351
rpmB	hisL	0.0313273	0.0313273
proQ	rplN	-0.0313227	0.0313227
rplN	rpsO	0.0313154	0.0313154
gmk	rplN	-0.0312873	0.0312873
ylaC	rrnC	0.0312478	0.0312478
rrnA	rpsM	0.0312369	0.0312369
ompC	glpD	0.0312366	0.0312366
ompA	mltD	0.0311862	0.0311862
ompA	yfeN	-0.0311677	0.0311677
gadW	ompC	-0.0311524	0.0311524
rplY	uspE	0.0311499	0.0311499
treB	rpsP	0.0310746	0.0310746
rpsM	ycbK	0.0310452	0.0310452
glpD	gadX	0.0310437	0.0310437
cyaA	rplN	-0.0310335	0.0310335
rrnD	rrnB	0.0310207	0.0310207
yejG	rpsO	0.0310087	0.0310087
evgA	rrnD	-0.031	0.031
oppA	ileX	0.0309479	0.0309479
yrbL	ydgL	0.0309253	0.0309253
ompA	aceB	0.0308613	0.0308613
yrbL	lacZ	-0.0308323	0.0308323
rrnC	ylaC	0.0308302	0.0308302
yeeE	rpsL	-0.0308263	0.0308263
trmU	ompC	0.0307894	0.0307894
ompC	rpsU	-0.0306732	0.0306732
rpsT	rpoH	0.0305694	0.0305694
dsrA	rpoH	0.0305554	0.0305554
rrnD	yejG	0.0305554	0.0305554
rpsP	rrnA	0.030502	0.030502
rrnC	ilvL	0.0304985	0.0304985
rplN	ylaC	0.0303818	0.0303818
msrB	ompC	0.0302085	0.0302085
rpsL	ycbK	0.0301862	0.0301862
rplY	proQ	0.0301414	0.0301414
rsd	gatY	0.0300684	0.0300684
yejG	rpsL	0.0300417	0.0300417
rsd	hisL	0.0299438	0.0299438
rpsP	gatY	0.0299092	0.0299092
oppA	rpsB	-0.0299076	0.0299076
oppA	rpmB	-0.0298983	0.0298983
ompC	rrnH	0.0298973	0.0298973
glpA	dsrA	0.0298587	0.0298587
rrnA	aceB	0.0298334	0.0298334
yrbL	mltD	0.0298062	0.0298062
yejG	treB	0.029801	0.029801
rplY	rpsL	-0.0297984	0.0297984
ileX	rpsL	-0.0297838	0.0297838
ileX	ileX	0.0296458	0.0296458
sraB	ompC	0.0296117	0.0296117
rpsP	rrnH	0.0296092	0.0296092
yahM	rrnC	0.0295649	0.0295649
rrnB	ompC	-0.0295306	0.0295306
ilvL	ompC	-0.0295115	0.0295115
tyrS	yrbL	0.0295092	0.0295092
rpsP	aceB	0.0295046	0.0295046
ompC	acnB	0.0294743	0.0294743
gadX	rpoH	0.0294361	0.0294361
ompA	lon	0.029426	0.029426
rpsL	yejG	0.0293514	0.0293514
trmU	rrnC	-0.0293442	0.0293442
rpmB	rpsP	0.0293245	0.0293245
aceB	rpsM	0.0292643	0.0292643
yadF	ompC	0.0292486	0.0292486
rrnA	ompA	0.0292344	0.0292344
rrnC	glgS	0.0291907	0.0291907
proQ	rpsL	-0.0291763	0.0291763
rplN	secE	0.0291715	0.0291715
yahM	rpoH	0.0291524	0.0291524
ileX	rpmB	-0.0290784	0.0290784
msrB	rplY	0.0290225	0.0290225
rpsB	rrnD	0.0289719	0.0289719
rplY	rpsB	-0.028962	0.028962
yahM	rpsP	0.0289555	0.0289555
ileX	ompC	0.028946	0.028946
ybgI	ompA	0.0289381	0.0289381
ompA	cyoA	0.0288797	0.0288797
rsd	dsrA	0.0288544	0.0288544
ptsG	rplN	0.0288398	0.0288398
rrnC	uspE	-0.0288148	0.0288148
proQ	rplY	0.0287868	0.0287868
rplY	msrB	0.0287682	0.0287682
rpmB	rpsO	0.0287636	0.0287636
sraB	yrbL	-0.0287588	0.0287588
gadX	rpsB	-0.0287455	0.0287455
rob	rplN	0.028683	0.028683
dsrA	glpD	0.028662	0.028662
acnB	yrbL	0.0286249	0.0286249
uspE	rplY	0.0285783	0.0285783
ilvL	rrnC	0.0285513	0.0285513
ompA	cld	0.0283553	0.0283553
yeeE	rsd	-0.0282977	0.0282977
ileX	yejG	-0.0282915	0.0282915
rsd	ompC	-0.0282788	0.0282788
rrnB	ompA	0.0282603	0.0282603
yrbL	ybgI	0.028172	0.028172
rrnD	rpsL	0.0281719	0.0281719
yrbL	cyoA	0.0281584	0.0281584
lpxC	rrnD	-0.0281369	0.0281369
rph	ompA	0.028126	0.028126
glpA	yahM	0.028106	0.028106
glpA	rpsT	0.0280921	0.0280921
gadX	rrnA	0.0280525	0.0280525
rpmB	treB	0.0280352	0.0280352
acnB	ompA	0.0280061	0.0280061
gadX	glpD	0.0279853	0.0279853
manX	rrnD	0.0279438	0.0279438
rplY	yahM	-0.0278735	0.0278735
ygjH	rplN	0.0278345	0.0278345
uhpT	glpD	0.0278269	0.0278269
gadX	rrnD	0.0278206	0.0278206
rluE	rrnC	-0.0278036	0.0278036
rpmB	yejG	0.0277954	0.0277954
aceB	ileX	0.0277881	0.0277881
rpoH	yrbL	0.0277797	0.0277797
gadX	acpP	-0.0277631	0.0277631
rpmB	gatY	0.0277499	0.0277499
rpsO	uhpT	0.0277422	0.0277422
ompC	rpmE	-0.0277351	0.0277351
ybgI	yrbL	0.0277262	0.0277262
ompC	yadF	0.0277185	0.0277185
rpsM	rpsB	0.0277034	0.0277034
rrnD	rpmB	0.0277001	0.0277001
yhhQ	rrnC	0.0276875	0.0276875
hisL	gadX	-0.0276507	0.0276507
yejG	rpmB	0.0276498	0.0276498
rpsL	rpsO	0.0276456	0.0276456
rpsT	hisL	-0.0276283	0.0276283
atpI	ompA	-0.0276236	0.0276236
uspE	rsd	-0.0276201	0.0276201
rpsB	gatY	0.0276038	0.0276038
manX	rrnC	0.0275488	0.0275488
ompA	ydgL	0.027546	0.027546
uspE	rpsB	-0.0275314	0.0275314
ompC	ybeB	0.0275265	0.0275265
yejG	dsrA	0.0274915	0.0274915
rplY	gatY	0.0274756	0.0274756
acpP	ompA	-0.0274696	0.0274696
glpD	uhpT	0.0274606	0.0274606
treB	yejG	0.0274234	0.0274234
rplY	uhpT	-0.0273508	0.0273508
acpP	rrnB	0.0273226	0.0273226
rrnA	rrnA	0.0272883	0.0272883
gadX	rpsL	-0.0272832	0.0272832
cyaA	rpsL	-0.0272055	0.0272055
yejG	rrnB	0.0271968	0.0271968
yahM	rpsO	0.0271511	0.0271511
somA	rplY	0.0271224	0.0271224
rpsT	rpsP	0.0271104	0.0271104
acpP	yrbL	-0.0270565	0.0270565
rpsL	ilvL	0.0270414	0.0270414
rpsL	treB	0.0270234	0.0270234
rpsM	ompC	0.0269273	0.0269273
rrnD	gatY	0.0269196	0.0269196
ihfB	ompC	0.0268994	0.0268994
rpoH	rrnC	-0.0268584	0.0268584
rrnC	tyrS	0.0268546	0.0268546
rpsM	ptsG	0.0268288	0.0268288
ygjH	ompA	-0.0267752	0.0267752
acpP	acpP	0.0267707	0.0267707
rpsM	gadW	0.0267351	0.0267351
yrbL	tyrS	0.0267118	0.0267118
evgA	yahM	-0.0266352	0.0266352
gatY	rrnH	0.0266079	0.0266079
ompC	bax	-0.0266032	0.0266032
gmk	rpsL	-0.0265378	0.0265378
yfdU	ompA	-0.0265295	0.0265295
ompC	rluE	0.0265159	0.0265159
rpsT	aceB	0.0264829	0.0264829
rpsO	yejG	0.0264755	0.0264755
ompA	rpmB	0.0264607	0.0264607
evgA	rpsM	0.0264353	0.0264353
dsrA	rrnH	0.0263931	0.0263931
rpsM	rrnA	0.0263738	0.0263738
rplN	pspE	0.0263092	0.0263092
yeeE	rplY	0.0263071	0.0263071
manX	rpsT	0.0262901	0.0262901
pspE	ompA	-0.0262615	0.0262615
manX	yahM	0.0262557	0.0262557
rplY	manX	-0.0262246	0.0262246
treB	uhpT	0.0262147	0.0262147
yeeE	rpsB	-0.0261971	0.0261971
ompC	atpI	0.0261603	0.0261603
lacZ	ompA	-0.0261602	0.0261602
yrbL	lon	0.0261597	0.0261597
lon	ompA	0.0261429	0.0261429
rpoH	rplY	0.0260987	0.0260987
fdhD	ompA	0.026074	0.026074
ilvL	rpsL	0.0260723	0.0260723
rplN	yejG	0.0260694	0.0260694
ompA	ssb	0.0260021	0.0260021
rrnD	rrnH	0.025986	0.025986
rrnD	uspF	0.0259833	0.0259833
yfeN	rrnC	-0.0259345	0.0259345
ompC	cyoA	0.0259218	0.0259218
yeeE	rpmB	-0.0259002	0.0259002
rpoH	rpsB	-0.0258933	0.0258933
oppA	aceB	0.0258913	0.0258913
rrnB	yrbL	0.0258911	0.0258911
uspE	rpmB	-0.0258872	0.0258872
proQ	rpsB	-0.0258825	0.0258825
ppiD	rrnC	-0.0258744	0.0258744
uspF	rrnD	0.0258706	0.0258706
rpsO	gadX	0.0258635	0.0258635
lacZ	yrbL	-0.0258616	0.0258616
rpoH	rpsL	-0.0258307	0.0258307
proQ	rsd	-0.0257669	0.0257669
glpA	rplN	0.0257483	0.0257483
rrnA	rpsT	0.0257402	0.0257402
rpsO	ompC	0.0257256	0.0257256
rrnC	oppA	-0.0257036	0.0257036
ompC	treB	-0.0256989	0.0256989
rpsO	glpD	0.025658	0.025658
ompA	fdhD	0.0256505	0.0256505
evgA	rpsO	-0.0256104	0.0256104
acpP	rpmB	0.0256044	0.0256044
yrbL	ymcC	0.0255998	0.0255998
ompC	mltD	0.025584	0.025584
hisL	gatY	0.0255728	0.0255728
yrbL	yfeN	-0.0255481	0.0255481
ydgL	rpsL	-0.0255419	0.0255419
rrnD	aceB	0.0255419	0.0255419
ycbK	rpsL	0.0255222	0.0255222
yrbL	cld	0.0255213	0.0255213
ymcC	rrnC	-0.0255165	0.0255165
rplY	atpI	0.0255069	0.0255069
ileX	rrnB	-0.0255015	0.0255015
evgA	treB	-0.0254634	0.0254634
rrnC	sraB	-0.0254567	0.0254567
uhpT	rrnA	0.0254399	0.0254399
rpsM	sraB	0.025437	0.025437
aceB	rpsB	-0.0254173	0.0254173
yahM	glpA	0.0254038	0.0254038
treB	rpmB	0.0253967	0.0253967
evgA	rpsT	-0.0253867	0.0253867
yejG	rpsP	0.025383	0.025383
yejG	yejG	0.0253289	0.0253289
rsd	ycbK	0.0253156	0.0253156
lon	yrbL	0.0253096	0.0253096
acpP	gadX	-0.0252855	0.0252855
rplN	rpmE	0.025283	0.025283
manX	dsrA	0.0252805	0.0252805
ompA	rrnB	0.0252787	0.0252787
treB	rpsL	0.0252473	0.0252473
rrnD	manX	0.0252322	0.0252322
gatY	rpsL	0.0252292	0.0252292
rrnB	acpP	0.0252198	0.0252198
rpsO	rpsM	0.0251992	0.0251992
rph	yrbL	0.0251615	0.0251615
treB	rrnB	0.0251237	0.0251237
ompC	ycbK	-0.0250186	0.0250186
oppA	rrnB	-0.0250034	0.0250034
rpoH	gadX	0.0249692	0.0249692
yrbL	cyaA	0.0249379	0.0249379
rrnB	rpsO	0.0249342	0.0249342
rplY	glpA	-0.0249236	0.0249236
ompA	yafL	0.024915	0.024915
somA	yrbL	-0.0248688	0.0248688
ompC	gadW	-0.0248673	0.0248673
rrnA	gadX	0.0248309	0.0248309
dsrA	oppA	0.0248295	0.0248295
rrnA	rpsP	0.0248114	0.0248114
rrnC	proQ	-0.0247994	0.0247994
rpsB	yejG	0.0247927	0.0247927
rrnA	oppA	0.0247551	0.0247551
yahM	aceB	0.0247133	0.0247133
gatY	rpsP	0.0246947	0.0246947
gadX	aceB	0.024671	0.024671
cld	ompA	0.0246624	0.0246624
ompC	ptsG	-0.0246493	0.0246493
oppA	yrbL	-0.0246413	0.0246413
uspF	dsrA	0.0246188	0.0246188
cyaA	rpsB	-0.0246047	0.0246047
acpP	rsd	0.0245773	0.0245773
oppA	yejG	-0.0245682	0.0245682
rplN	glgS	0.0245597	0.0245597
yahM	hisL	-0.0245197	0.0245197
yfcD	rrnC	-0.0245162	0.0245162
gatY	rrnC	0.0245044	0.0245044
rrnD	rpoH	0.0244979	0.0244979
rpsT	acpP	-0.0244689	0.0244689
rrnH	aceB	0.0244536	0.0244536
fdhD	rpsM	0.0244518	0.0244518
flgM	ompC	0.0244458	0.0244458
uspF	rrnC	0.0244425	0.0244425
tyrS	rrnC	0.0244334	0.0244334
rpsO	rrnA	0.0244109	0.0244109
ompC	ihfB	0.0243756	0.0243756
rpsT	glpA	0.0243717	0.0243717
oppA	treB	-0.0243711	0.0243711
fdhD	yrbL	0.0243511	0.0243511
aceB	rpsL	-0.0243506	0.0243506
rplY	rrnB	-0.0243288	0.0243288
rpsO	rrnB	0.0243285	0.0243285
glpA	gadX	0.0243226	0.0243226
yhhQ	rpsM	0.0243213	0.0243213
rrnB	ycbK	0.0242446	0.0242446
uhpT	rpoH	0.024233	0.024233
treB	glpD	0.0242252	0.0242252
rplN	msrB	0.0242191	0.0242191
proQ	rpmB	-0.0242017	0.0242017
rpsO	glpA	0.0241951	0.0241951
rpsT	rpsO	0.0241744	0.0241744
dsrA	rpsO	0.0240461	0.0240461
yeeE	rrnB	-0.0240372	0.0240372
cld	yrbL	0.0240241	0.0240241
uspF	rpsT	0.0240177	0.0240177
rrnB	yejG	0.024009	0.024009
lacZ	rpsM	0.0239851	0.0239851
rpmB	acpP	0.0239664	0.0239664
ompA	rph	0.0239551	0.0239551
rph	rrnC	0.0239509	0.0239509
ileX	rpsB	-0.0239323	0.0239323
rpsO	rpmB	0.0238839	0.0238839
uhpT	hisL	-0.0238618	0.0238618
ydgL	rpsB	-0.0238579	0.0238579
evgA	uhpT	-0.0238499	0.0238499
rpmE	rrnC	0.0238419	0.0238419
uspF	yahM	0.0238409	0.0238409
bax	rpsM	0.0238344	0.0238344
rrnA	yahM	0.0238095	0.0238095
rrnH	rrnH	0.0237941	0.0237941
yfdU	yrbL	-0.0237796	0.0237796
rrnC	evgA	-0.0237745	0.0237745
ygjH	yrbL	-0.0237614	0.0237614
evgA	evgA	0.0237423	0.0237423
yeeE	ompA	-0.0237319	0.0237319
rpsB	ycbK	0.0237178	0.0237178
rrnB	treB	0.0237105	0.0237105
ompA	ymcC	0.0236921	0.0236921
uspE	rrnB	-0.0236876	0.0236876
rpsM	uhpT	-0.0236869	0.0236869
rpsL	rpsJ	0.0236546	0.0236546
ompA	brnQ	0.0236392	0.0236392
gmk	rpsB	-0.0236039	0.0236039
rpsM	ygjH	0.0236019	0.0236019
rpsO	rpsL	0.0235447	0.0235447
lacZ	rpsL	0.0235221	0.0235221
rsd	ileX	-0.0234725	0.0234725
ybeB	ompC	0.0234672	0.0234672
rpoH	hisL	-0.0234666	0.0234666
glpD	glpD	0.0234607	0.0234607
rpoH	aceB	0.0234596	0.0234596
rpsU	rpsM	0.0234399	0.0234399
yrbL	ssb	0.0234175	0.0234175
rpsP	rpsT	0.0234086	0.0234086
pspE	yrbL	-0.0233965	0.0233965
ydgL	rplN	-0.0233916	0.0233916
yahM	treB	0.0233905	0.0233905
treB	glpA	0.0233793	0.0233793
rpmB	ycbK	0.0233752	0.0233752
manX	gadX	0.0233679	0.0233679
treB	gadX	0.0233272	0.0233272
ybeB	rrnC	-0.0233223	0.0233223
ssb	ompA	0.0233213	0.0233213
rpsL	yeeE	-0.0233031	0.0233031
lpxC	rpsO	-0.0232731	0.0232731
rrnC	lpxC	-0.0232261	0.0232261
mltD	yrbL	0.0232136	0.0232136
lpxC	treB	-0.0232054	0.0232054
rrnH	gatY	0.0231785	0.0231785
rrnC	gadX	0.023172	0.023172
rrnC	somA	-0.0231642	0.0231642
ompC	flgM	0.0231641	0.0231641
ompC	ylaC	-0.0231225	0.0231225
glpD	rrnA	0.0231179	0.0231179
yrbL	rrnH	0.0230945	0.0230945
ileX	oppA	0.0230923	0.0230923
rpsM	lacZ	0.0230871	0.0230871
ompC	tyrP	0.02304	0.02304
rpsP	yahM	0.0230289	0.0230289
lpxC	yahM	-0.023024	0.023024
yejG	yahM	0.0229956	0.0229956
aceB	rsd	-0.0229908	0.0229908
hisL	yrbL	-0.0229883	0.0229883
rrnA	rpoH	0.0229668	0.0229668
rpoH	rpsT	0.0229568	0.0229568
rrnC	yfeN	-0.0229388	0.0229388
rpsL	rpsU	0.0229173	0.0229173
rpsM	rpmB	0.0229097	0.0229097
rpsU	rpsL	0.0228812	0.0228812
ompC	secE	-0.0228782	0.0228782
rpsL	ompA	0.0228747	0.0228747
rpsM	dsrA	0.0228659	0.0228659
glpA	uhpT	0.0228259	0.0228259
rrnH	oppA	0.0228159	0.0228159
ompA	yfdU	-0.022811	0.022811
rplN	sraB	0.0228087	0.0228087
yahM	manX	0.022786	0.022786
fdhD	rrnD	0.0227822	0.0227822
aceB	uspE	0.0227616	0.0227616
somA	ompC	0.0227491	0.0227491
rpsB	yeeE	-0.0227368	0.0227368
rpsB	ilvL	0.0227326	0.0227326
rplY	rpsT	-0.0227135	0.0227135
rplN	treB	0.0227126	0.0227126
rpmE	ompC	-0.0226427	0.0226427
glpD	rrnC	0.0226292	0.0226292
ydgL	rplY	0.0225905	0.0225905
rpsB	uspE	-0.0225653	0.0225653
yrbL	yafL	0.0225445	0.0225445
sraB	rsd	-0.0225297	0.0225297
uhpT	rpsO	0.0225271	0.0225271
ompC	ribB	0.0225267	0.0225267
ssb	yrbL	0.0224841	0.0224841
rplY	gmk	0.0224809	0.0224809
dsrA	glpA	0.0224726	0.0224726
hisL	ilvL	0.0224515	0.0224515
ompA	ygjH	-0.0224349	0.0224349
oppA	yeeE	0.0224237	0.0224237
mltD	ompA	0.0223466	0.0223466
oppA	uspE	0.0223432	0.0223432
rsd	acpP	0.0223302	0.0223302
rpsL	uspE	-0.022294	0.022294
oppA	rpsO	-0.0222741	0.0222741
gmk	rsd	-0.0222658	0.0222658
ompA	pspE	-0.0222575	0.0222575
yrbL	ileX	-0.0222329	0.0222329
rpoH	oppA	0.0222171	0.0222171
glgS	rrnC	0.0222072	0.0222072
atpI	yrbL	-0.0221977	0.0221977
ybgI	ompC	0.0221846	0.0221846
yahM	acpP	-0.0221752	0.0221752
aceB	rpmB	-0.0221594	0.0221594
rrnC	atpI	-0.0221579	0.0221579
rpsT	manX	0.0220986	0.0220986
manX	uhpT	0.0220905	0.0220905
aceB	proQ	0.0220862	0.0220862
gmk	rplY	0.0220704	0.0220704
rpoH	ompA	0.022066	0.022066
gadW	rpsM	0.0220577	0.0220577
gadX	ydgL	0.0220413	0.0220413
yahM	uspF	0.0220376	0.0220376
yejG	rpsM	0.0220336	0.0220336
rrnC	ompC	-0.0220035	0.0220035
hisL	ompA	-0.0219761	0.0219761
rplY	glpD	-0.0219388	0.0219388
lpxC	rpsM	0.0219039	0.0219039
rpsM	rob	0.0218963	0.0218963
proQ	rrnB	-0.02189	0.02189
hisL	rpsT	-0.021877	0.021877
rplN	ompC	0.0218682	0.0218682
oppA	rrnD	-0.0218584	0.0218584
rplY	yfeN	0.021842	0.021842
rpsL	fdhD	0.0218188	0.0218188
lpxC	rpsT	-0.0217526	0.0217526
cyaA	rsd	-0.0217344	0.0217344
ilvL	hisL	0.0217187	0.0217187
rpoH	dsrA	0.0216778	0.0216778
msrB	ompA	-0.0216742	0.0216742
ompA	glgS	0.0216664	0.0216664
lacZ	hisL	0.0216648	0.0216648
ileX	evgA	0.0216642	0.0216642
rpsB	treB	0.0216616	0.0216616
gatY	rpsJ	0.0216462	0.0216462
uhpT	glpA	0.0216208	0.0216208
rpoH	rpoH	0.0216199	0.0216199
ompA	rbsD	0.0215887	0.0215887
rpsT	ydgL	0.0215782	0.0215782
rpsT	rpsB	-0.0215693	0.0215693
evgA	ileX	0.0215666	0.0215666
uhpT	acpP	-0.0215593	0.0215593
rpsM	rsd	0.0215539	0.0215539
gatY	ompA	-0.0215229	0.0215229
aceB	yeeE	0.0215121	0.0215121
ompC	dmsA	0.0215062	0.0215062
exuR	ompC	0.0214485	0.0214485
dppA	rrnC	-0.0214216	0.0214216
rpsM	msrB	0.0214215	0.0214215
rrnA	rrnD	0.0214108	0.0214108
ptsG	rpsT	-0.0213948	0.0213948
rpsT	uspF	0.0213881	0.0213881
ppiD	ompA	-0.0213875	0.0213875
ilvL	rpsB	0.0213701	0.0213701
rrnC	rph	0.0213513	0.0213513
ompC	fdhD	-0.0213404	0.0213404
rrnC	rplY	-0.0213401	0.0213401
gmk	rpmB	-0.021322	0.021322
uspF	gadX	0.0213137	0.0213137
cyaA	rpmB	-0.0213113	0.0213113
cyaA	rplY	0.021309	0.021309
dsrA	ydgL	0.0213089	0.0213089
acpP	rpsT	-0.0213045	0.0213045
oppA	proQ	0.0213023	0.0213023
ompC	ompA	0.0213022	0.0213022
rsd	fdhD	0.021297	0.021297
yejG	rpsB	0.0212468	0.0212468
yrbL	brnQ	0.0212468	0.0212468
evgA	gadX	-0.0212467	0.0212467
rpsJ	gatY	0.0212419	0.0212419
acpP	gatY	0.0212382	0.0212382
gnd	rplN	0.0212285	0.0212285
rpsB	rpsO	0.021228	0.021228
ycbK	rrnB	0.021218	0.021218
oppA	sraB	0.0212176	0.0212176
ymcC	rplN	-0.0212141	0.0212141
ptsG	gadX	-0.0211944	0.0211944
treB	rrnA	0.0211736	0.0211736
uspE	oppA	0.0211685	0.0211685
rrnC	lon	0.021148	0.021148
ompA	ftsK	0.0211074	0.0211074
glpA	rpsO	0.0211017	0.0211017
gadX	lacZ	-0.0210674	0.0210674
rrnC	gmk	-0.0210564	0.0210564
sraB	rrnD	-0.0210443	0.0210443
brnQ	ompA	0.0210402	0.0210402
rpsL	lacZ	0.0210349	0.0210349
gatY	rrnB	0.021033	0.021033
lpxC	evgA	0.0210231	0.0210231
rpsB	rpsP	0.0210173	0.0210173
rpmB	ileX	-0.0209783	0.0209783
rpsB	oppA	-0.0209522	0.0209522
sraB	ileX	0.0209464	0.0209464
evgA	lpxC	0.0209464	0.0209464
lacZ	rpsB	0.0209369	0.0209369
hisL	lacZ	0.020885	0.020885
ompA	cyaA	0.0208075	0.0208075
aceB	sraB	0.0208048	0.0208048
rpsB	ileX	-0.0207872	0.0207872
pheM	rplN	-0.0207765	0.0207765
yafL	ompA	0.0207665	0.0207665
proQ	oppA	0.0207607	0.0207607
rrnA	rrnH	0.020732	0.020732
fdoG	ompC	0.0207043	0.0207043
yejG	rpsT	0.0206906	0.0206906
ptsG	yahM	-0.0206897	0.0206897
rpsB	proQ	-0.0206654	0.0206654
ydgH	ompA	-0.0206291	0.0206291
rluE	rplN	-0.0206255	0.0206255
rpsL	bax	0.0206209	0.0206209
rrnB	dsrA	0.0206099	0.0206099
treB	ileX	-0.0205876	0.0205876
aceB	rrnH	0.0205751	0.0205751
treB	rpsM	0.0205614	0.0205614
glpD	rpoH	0.0205607	0.0205607
ycbK	gatY	0.0205467	0.0205467
rpsL	ileX	-0.0205445	0.0205445
gatY	hisL	0.0205372	0.0205372
yafL	yrbL	0.020518	0.020518
lacZ	rrnC	0.0205123	0.0205123
lpxC	uhpT	-0.0205109	0.0205109
yrbL	fdhD	0.0205065	0.0205065
gadX	cyaA	0.0205035	0.0205035
gatY	evgA	0.0205025	0.0205025
glpA	rpsP	0.0204881	0.0204881
rpsU	rsd	0.0204785	0.0204785
rpoH	yahM	0.0204467	0.0204467
rplN	ileX	0.0204003	0.0204003
cld	ompC	0.0204	0.0204
glpD	rpsP	0.0203856	0.0203856
ptsG	rpsM	0.0203853	0.0203853
uspE	hisL	-0.0203694	0.0203694
aceB	rpoH	0.0203635	0.0203635
yejG	ileX	-0.0203617	0.0203617
uhpT	rrnC	0.0203544	0.0203544
brnQ	yrbL	0.0203398	0.0203398
rpsT	treB	0.0203349	0.0203349
aceB	rrnA	0.0203186	0.0203186
serC	rrnC	0.0203166	0.0203166
ompA	panD	0.0203115	0.0203115
rplN	gnd	0.0202858	0.0202858
rsd	rpsU	0.0202723	0.0202723
uhpT	rpsP	0.0202262	0.0202262
sraB	rpsL	-0.0201717	0.0201717
uhpT	manX	0.0201466	0.0201466
ycbK	rsd	0.020143	0.020143
cyaA	hisL	-0.0201417	0.0201417
glpD	rpsO	0.0200985	0.0200985
tyrP	rrnC	-0.0200951	0.0200951
bax	rpsL	0.0200937	0.0200937
rrnB	rpsJ	0.0200325	0.0200325
glpA	glpD	0.0200238	0.0200238
rpoE	ompC	0.0200222	0.0200222
ymcC	rpsL	-0.0200154	0.0200154
ydgL	hisL	-0.020011	0.020011
rpsM	gadX	-0.0200086	0.0200086
lacZ	gadX	-0.0200078	0.0200078
rpsL	proQ	-0.0199938	0.0199938
lpxC	ileX	0.0199553	0.0199553
ileX	lpxC	0.0199389	0.0199389
rpsO	manX	0.0199308	0.0199308
gadX	glpA	0.0199262	0.0199262
cyoA	yrbL	0.0199146	0.0199146
yahM	ydgL	0.0199077	0.0199077
rrnB	ilvL	0.0198985	0.0198985
rpsP	oppA	0.0198883	0.0198883
rpmB	dsrA	0.019881	0.019881
hisL	uhpT	-0.0198706	0.0198706
ylaC	rpsM	0.0198252	0.0198252
rpsT	lacZ	-0.0198205	0.0198205
ompC	fdoG	0.0198125	0.0198125
rpsP	rpsJ	0.019809	0.019809
ssb	ompC	0.0198063	0.0198063
uspE	ileX	0.0197983	0.0197983
pheM	rpsL	-0.0197842	0.0197842
rplY	uspF	-0.019784	0.019784
ydgL	rpmB	-0.0197713	0.0197713
fdhD	rpsL	0.0197634	0.0197634
rob	rpsM	0.0197609	0.0197609
rpsM	somA	0.0197524	0.0197524
uhpT	treB	0.0197333	0.0197333
evgA	glpD	-0.0196908	0.0196908
rbsD	ompA	0.0196873	0.0196873
cyaA	rrnB	-0.0196758	0.0196758
rpoH	rrnA	0.0196719	0.0196719
ydgL	rsd	-0.0196654	0.0196654
ompA	yhhQ	0.0196505	0.0196505
gmk	rrnB	-0.0196431	0.0196431
uspF	uhpT	0.019624	0.019624
dmsA	rrnC	-0.0196212	0.0196212
sraB	treB	-0.01961	0.01961
ygjH	rpsM	0.0196089	0.0196089
yeeE	ileX	0.0196063	0.0196063
hisL	rpoH	-0.0196041	0.0196041
rpsB	cyaA	-0.0195935	0.0195935
gadX	rplN	-0.019582	0.019582
yeeE	rrnD	-0.0195774	0.0195774
rplY	cyaA	0.0195641	0.0195641
yfdU	rrnC	-0.0195298	0.0195298
rpsO	uspF	0.0195202	0.0195202
rrnH	ileX	0.0194829	0.0194829
glpA	rrnA	0.0194778	0.0194778
gadW	gadX	-0.0194617	0.0194617
treB	manX	0.0194472	0.0194472
ilvL	rrnB	0.0194411	0.0194411
sraB	rpmB	-0.019434	0.019434
ileX	yahM	-0.0194124	0.0194124
rpsT	ptsG	-0.0194	0.0194
cspD	yrbL	0.0193899	0.0193899
ompC	rpoE	0.0193698	0.0193698
rrnD	fdhD	0.0193543	0.0193543
rpsB	rpsU	0.0193501	0.0193501
yrbL	rph	0.019329	0.019329
acpP	uhpT	-0.0193144	0.0193144
ompC	aspA	0.0192979	0.0192979
secE	rpsM	0.0192958	0.0192958
rsd	yeeE	-0.0192933	0.0192933
hisL	ycbK	0.0192902	0.0192902
rpsM	pspE	0.0192887	0.0192887
evgA	dsrA	-0.019287	0.019287
rpsT	cyaA	0.0192849	0.0192849
yrbL	ihfB	0.019283	0.019283
rpsT	rrnC	0.019276	0.019276
rplY	rpsJ	0.0192624	0.0192624
evgA	yejG	-0.0192514	0.0192514
tyrP	ompC	0.0192282	0.0192282
yrbL	rbsD	0.0192254	0.0192254
rpsT	acnB	0.0192242	0.0192242
atpI	rplY	0.0192175	0.0192175
yrbL	ygjH	-0.0192161	0.0192161
gadX	ptsG	-0.0192125	0.0192125
gadW	rpsT	-0.0192057	0.0192057
fdhD	rsd	0.0191976	0.0191976
dsrA	uspF	0.0191889	0.0191889
proQ	ileX	0.0191793	0.0191793
rplN	gadX	-0.019176	0.019176
rpsB	gmk	-0.0191645	0.0191645
rpsL	cyaA	-0.0191559	0.0191559
yeeE	oppA	0.0191514	0.0191514
gadX	oppA	0.0191495	0.0191495
rluE	ompC	0.0191328	0.0191328
rpmB	yeeE	-0.019126	0.019126
rrnD	ycbK	0.0191182	0.0191182
rpsB	lacZ	0.0190986	0.0190986
rrnH	rpsP	0.0190659	0.0190659
dsrA	treB	0.0190618	0.0190618
proQ	hisL	-0.0190316	0.0190316
gadX	manX	0.0190212	0.0190212
yrbL	rpsM	0.0190173	0.0190173
rrnC	rpmE	0.0190133	0.0190133
rpoH	rpmB	-0.0190132	0.0190132
manX	rpsO	0.0190011	0.0190011
acpP	yahM	-0.0189917	0.0189917
gadX	uspE	0.0189912	0.0189912
yahM	ptsG	-0.0189775	0.0189775
rpsB	gadX	-0.0189734	0.0189734
glpA	treB	0.018966	0.018966
yrbL	glgS	0.0189578	0.0189578
rpsU	rrnB	0.0189577	0.0189577
yrbL	ftsK	0.0189393	0.0189393
dsrA	gatY	0.0189307	0.0189307
rrnH	ompA	-0.0189247	0.0189247
uhpT	uspF	0.0189192	0.0189192
rpsL	gmk	-0.018912	0.018912
rpoH	acpP	-0.0189097	0.0189097
rbsD	yrbL	0.0188931	0.0188931
yfeN	rrnD	-0.0188905	0.0188905
rpsL	yrbL	0.0188903	0.0188903
somA	rsd	-0.0188863	0.0188863
oppA	evgA	0.0188588	0.0188588
manX	glpD	0.0188471	0.0188471
ompC	rpsP	0.0188461	0.0188461
rrnH	evgA	0.0188396	0.0188396
ptsG	uhpT	-0.0188331	0.0188331
yrbL	pspE	-0.018828	0.018828
acpP	ilvL	0.0188203	0.0188203
rpmB	fdhD	0.0188174	0.0188174
rrnC	aspA	0.0188089	0.0188089
yahM	acnB	0.018806	0.018806
hisL	yahM	-0.0187984	0.0187984
sraB	rpsO	-0.0187785	0.0187785
ompC	ompX	0.018773	0.018773
rpsU	rrnD	0.0187632	0.0187632
ydgL	oppA	0.018758	0.018758
rpmB	rpsU	0.0187572	0.0187572
treB	uspF	0.0187513	0.0187513
lon	ompC	0.0187428	0.0187428
yrbL	panD	0.0187158	0.0187158
ompA	ihfB	0.0187092	0.0187092
yrbL	gmk	0.0187082	0.0187082
rrnD	ribB	0.0186957	0.0186957
hisL	uspE	-0.0186782	0.0186782
dsrA	cspD	0.0186725	0.0186725
ompC	exuR	0.0186488	0.0186488
yrbL	yfdU	-0.0186333	0.0186333
ymcC	rpsB	-0.0186302	0.0186302
lpxC	lpxC	0.0186193	0.0186193
gatY	acpP	0.0186012	0.0186012
yfbE	ompA	-0.0185967	0.0185967
ycbK	rpmB	0.018558	0.018558
sraB	oppA	0.0185562	0.0185562
aceB	ydgL	0.0185461	0.0185461
yahM	lacZ	-0.0185306	0.0185306
aceB	cyaA	0.0185251	0.0185251
rpmB	ilvL	0.0185251	0.0185251
glpD	glpA	0.0185219	0.0185219
dsrA	cyaA	0.0185058	0.0185058
aceB	gmk	0.0184956	0.0184956
rpoH	uspE	0.0184917	0.0184917
tyrS	rrnD	0.0184911	0.0184911
rpsL	rrnH	0.0184878	0.0184878
yeeE	hisL	-0.0184836	0.0184836
ycbK	rpsB	0.0184626	0.0184626
ycbK	rpsP	0.0184597	0.0184597
ydgH	yrbL	-0.0184575	0.0184575
gadW	yahM	-0.0184426	0.0184426
gmk	hisL	-0.0184379	0.0184379
trmU	rplY	0.0184168	0.0184168
rpsT	ribB	0.0184023	0.0184023
rsd	rpsJ	0.0184021	0.0184021
rpsT	cspD	0.0183985	0.0183985
ilvL	acpP	0.0183948	0.0183948
yrbL	yadF	0.018384	0.018384
yahM	ribB	0.0183798	0.0183798
rrnC	ppiD	-0.0183706	0.0183706
lacZ	acpP	0.0183643	0.0183643
gadX	proQ	0.0183561	0.0183561
yeeE	yejG	-0.0183493	0.0183493
rpsU	rpmB	0.0183486	0.0183486
ompC	dppA	0.0183301	0.0183301
cyoA	ompA	0.0183034	0.0183034
rrnD	aspA	0.0182939	0.0182939
somA	rrnD	-0.0182891	0.0182891
ribB	rpsT	0.0182786	0.0182786
hisL	cyaA	-0.0182407	0.0182407
ileX	sraB	0.018185	0.018185
gatY	aceB	0.0181789	0.0181789
rpsP	gadX	0.0181715	0.0181715
rpsP	rpoH	0.0181635	0.0181635
ompC	rpsO	-0.0181374	0.0181374
yahM	rplN	0.0181338	0.0181338
sraB	yejG	-0.0181274	0.0181274
serC	ompA	0.0181257	0.0181257
gadX	acnB	0.0181233	0.0181233
oppA	hisL	-0.0181123	0.0181123
aceB	rplN	0.0181109	0.0181109
rpsM	manX	-0.0180984	0.0180984
lacZ	rpsT	-0.0180861	0.0180861
cyaA	oppA	0.0180692	0.0180692
ilvL	ompA	-0.0180672	0.0180672
rpsO	ileX	-0.018066	0.018066
gadX	uspF	0.0180542	0.0180542
rplY	ptsG	0.0180449	0.0180449
aspA	rpsT	0.0180394	0.0180394
rrnB	rrnH	0.018032	0.018032
yhiD	rrnC	-0.0180277	0.0180277
rplY	trmU	0.018024	0.018024
ftsK	ompA	0.0180228	0.0180228
rsd	ilvL	0.0180032	0.0180032
rpsL	ylaC	0.0179927	0.0179927
acpP	lacZ	0.0179717	0.0179717
gadX	gadW	-0.0179684	0.0179684
rpsP	rrnB	0.0179631	0.0179631
rpsU	ompA	0.0179628	0.0179628
acnB	gadX	0.0179563	0.0179563
acnB	rpsT	0.0179524	0.0179524
rpsL	secE	0.017942	0.017942
gadX	rpsP	0.0179293	0.0179293
gadX	gmk	0.0179269	0.0179269
yejG	rplY	-0.0179224	0.0179224
pheM	rpsB	-0.0179191	0.0179191
evgA	glpA	-0.0179092	0.0179092
rrnA	uhpT	0.0179027	0.0179027
lpxC	yejG	-0.0179025	0.0179025
uhpT	aceB	0.0178806	0.0178806
ompA	yfdG	0.0178801	0.0178801
rrnB	fdhD	0.0178776	0.0178776
hcaR	ompA	-0.0178732	0.0178732
ydgL	rrnB	-0.0178668	0.0178668
yafL	ompC	0.0178625	0.0178625
oppA	lpxC	0.0178499	0.0178499
ppiD	yrbL	-0.0178482	0.0178482
rpoH	ydgL	0.017848	0.017848
rrnC	serC	0.0178342	0.0178342
uhpT	ptsG	-0.017824	0.017824
rpsB	ydgL	-0.017812	0.017812
rrnC	ribB	0.0178067	0.0178067
rpoH	proQ	0.0178027	0.0178027
rrnB	rpsU	0.0177963	0.0177963
dsrA	manX	0.0177942	0.0177942
rplY	ppiD	0.0177938	0.0177938
lpxC	gadX	-0.0177806	0.0177806
yahM	cspD	0.0177787	0.0177787
yeeE	treB	-0.0177645	0.0177645
gadX	ymcC	0.017763	0.017763
ribB	dsrA	0.0177559	0.0177559
rplY	rph	-0.0177417	0.0177417
dmsA	ompC	0.0177295	0.0177295
ileX	yeeE	0.0177202	0.0177202
glgS	ompA	0.0177169	0.0177169
ompC	yfcD	0.0176992	0.0176992
pheM	rplY	0.0176932	0.0176932
gatY	lpxC	0.0176895	0.0176895
rob	ompA	-0.0176875	0.0176875
rpsT	oppA	0.0176813	0.0176813
dsrA	proQ	0.0176735	0.0176735
ftsK	yrbL	0.0176713	0.0176713
glgS	yrbL	0.0176707	0.0176707
ycbK	rrnD	0.0176702	0.0176702
evgA	manX	-0.0176624	0.0176624
ydgL	aceB	0.0176578	0.0176578
rpsT	gadW	-0.0176562	0.0176562
oppA	gmk	0.0176536	0.0176536
rrnD	rpsJ	0.0176448	0.0176448
rrnA	ydgL	0.0176398	0.0176398
panD	ompC	0.0176169	0.0176169
yahM	aspA	0.0176159	0.0176159
ompA	ydgH	-0.01761	0.01761
ribB	yahM	0.017608	0.017608
ylaC	rpsL	0.0176056	0.0176056
yejG	glpA	0.0175983	0.0175983
hisL	ydgL	-0.0175862	0.0175862
ilvL	gatY	0.0175786	0.0175786
rpsL	oppA	-0.017575	0.017575
gmk	oppA	0.0175743	0.0175743
tyrS	rplN	0.0175701	0.0175701
rpmB	uspE	-0.0175667	0.0175667
rrnC	rluE	-0.0175629	0.0175629
secE	rpsL	0.0175604	0.0175604
glpD	hisL	-0.0175553	0.0175553
rplY	ydgL	0.0175513	0.0175513
aspA	dsrA	0.0175353	0.0175353
rpsB	fdhD	0.0175298	0.0175298
rpsT	aspA	0.017526	0.017526
rrnC	yfcD	-0.0175253	0.0175253
hisL	yeeE	-0.0175189	0.0175189
aspA	yahM	0.0175165	0.0175165
rpsP	rpsO	0.0175157	0.0175157
ptsG	hisL	0.0175061	0.0175061
ompC	yehS	0.0174961	0.0174961
glpD	treB	0.0174889	0.0174889
rrnC	cyaA	-0.017484	0.017484
ilvL	rpmB	0.0174704	0.0174704
pspE	rplN	0.0174626	0.0174626
rpoH	rsd	-0.017453	0.017453
rpsU	rpsB	0.0174397	0.0174397
oppA	somA	0.0174342	0.0174342
dsrA	uspE	0.0174232	0.0174232
ompA	rrnH	0.0174149	0.0174149
fdhD	rrnB	0.0174103	0.0174103
yahM	cyaA	0.0174053	0.0174053
ompX	ompC	0.0173916	0.0173916
rpoH	uhpT	0.0173888	0.0173888
ribB	gadX	0.0173818	0.0173818
rpsJ	rrnH	0.0173762	0.0173762
rpmE	rpsL	0.0173759	0.0173759
manX	treB	0.0173743	0.0173743
brnQ	ompC	0.0173693	0.0173693
ompA	ilvL	-0.017368	0.017368
rpsT	ymcC	0.0173585	0.0173585
sraB	rpsB	-0.0173519	0.0173519
gadW	hisL	0.0173491	0.0173491
uhpT	lacZ	-0.0173443	0.0173443
rplN	uhpT	-0.0173412	0.0173412
rpoH	cyaA	0.0173356	0.0173356
treB	evgA	-0.0173347	0.0173347
uspE	uspE	0.0173054	0.0173054
rpsL	yhhQ	0.017302	0.017302
rpsB	bax	0.0172897	0.0172897
rrnA	uspE	0.0172414	0.0172414
gadX	cspD	0.0172398	0.0172398
uspE	yejG	-0.0172219	0.0172219
yahM	rpsB	-0.0172078	0.0172078
hisL	proQ	-0.0171945	0.0171945
uhpT	rpsB	-0.0171625	0.0171625
rrnC	yfdU	-0.0171551	0.0171551
aceB	yejG	-0.0171329	0.0171329
yrbL	yhhQ	0.0171254	0.0171254
rrnA	proQ	0.017108	0.017108
ileX	dsrA	-0.0171049	0.0171049
gadW	uhpT	-0.0170962	0.0170962
uspE	yeeE	0.0170927	0.0170927
yejG	uhpT	0.017092	0.017092
yahM	gadW	-0.0170802	0.0170802
yrbL	pheM	0.0170513	0.0170513
rrnC	yafL	0.0170477	0.0170477
proQ	aceB	0.0170446	0.0170446
lpxC	glpD	-0.017043	0.017043
oppA	cyaA	0.0170233	0.0170233
somA	ileX	0.0170162	0.0170162
uspE	aceB	0.0170014	0.0170014
uspF	glpD	0.0169951	0.0169951
yrbL	rrnB	0.0169895	0.0169895
ilvL	rsd	0.016964	0.016964
yrbL	ilvL	-0.0169622	0.0169622
aceB	msrB	0.0169602	0.0169602
gadX	ilvL	-0.0169469	0.0169469
acnB	yahM	0.0169452	0.0169452
acpP	rpoH	-0.0169446	0.0169446
rrnH	lpxC	0.0169363	0.0169363
ybfE	ompC	0.0169292	0.0169292
rpsB	rpoH	-0.0169204	0.0169204
rpsT	rpsL	-0.0169086	0.0169086
rrnC	cld	0.0169057	0.0169057
ompC	lpxC	0.0169053	0.0169053
aspA	gadX	0.0169005	0.0169005
somA	rpsL	-0.0168992	0.0168992
ompA	yafK	0.0168965	0.0168965
rsd	uspE	-0.0168756	0.0168756
yeeE	rpsO	-0.0168678	0.0168678
glpA	glpA	0.0168669	0.0168669
yrbL	proQ	0.0168588	0.0168588
htpX	ompC	0.0168521	0.0168521
rpmB	rpsJ	0.0168465	0.0168465
hisL	gmk	-0.0168415	0.0168415
lpxC	dsrA	-0.016834	0.016834
yrbL	flgM	0.0168294	0.0168294
dsrA	acnB	0.0168228	0.0168228
rrnD	yhhQ	0.016819	0.016819
ydgL	gadX	0.0168055	0.0168055
rpsT	uspE	0.0168034	0.0168034
treB	rplY	-0.0167947	0.0167947
glpD	aceB	0.0167759	0.0167759
panD	ompA	0.0167575	0.0167575
ompA	htpX	0.0167534	0.0167534
hisL	gadW	0.0167386	0.0167386
aceB	somA	0.0167377	0.0167377
ompA	insA_7	0.0167288	0.0167288
aceB	dsrA	0.0167218	0.0167218
fdhD	rpsP	0.0167183	0.0167183
glpD	manX	0.0167095	0.0167095
proQ	uspE	0.016702	0.016702
yrbL	yfdG	0.0166966	0.0166966
uspF	rpsO	0.0166932	0.0166932
ompA	yadF	0.0166784	0.0166784
dsrA	ribB	0.0166628	0.0166628
uhpT	ydgL	0.0166355	0.0166355
ileX	glpA	-0.0166304	0.0166304
ycbK	hisL	0.0166278	0.0166278
yfbE	yrbL	-0.0166105	0.0166105
rpsL	gadX	-0.0166002	0.0166002
aceB	evgA	0.0165953	0.0165953
panD	yrbL	0.0165909	0.0165909
rsd	bax	0.0165864	0.0165864
yejG	glpD	0.0165806	0.0165806
hisL	ptsG	0.0165779	0.0165779
lacZ	yahM	-0.0165766	0.0165766
rpsL	ydgL	-0.0165721	0.0165721
rplY	pheM	0.016571	0.016571
rpsL	dsrA	0.0165693	0.0165693
rrnC	ybgI	0.0165692	0.0165692
aceB	hisL	-0.0165592	0.0165592
gadX	ribB	0.0165556	0.0165556
rpsT	proQ	0.0165536	0.0165536
yfcD	ompA	-0.0165446	0.0165446
ilvL	yrbL	-0.0165243	0.0165243
rpoH	rrnB	-0.0165179	0.0165179
rsd	yhhQ	0.016517	0.016517
trmU	rpsL	-0.0165116	0.0165116
rrnD	cspD	0.0165022	0.0165022
rplY	tyrS	-0.0165019	0.0165019
ygjH	ompC	-0.0164946	0.0164946
somA	treB	-0.0164848	0.0164848
rrnD	acnB	0.0164629	0.0164629
evgA	rplN	0.0164476	0.0164476
ompC	ybfE	0.0164348	0.0164348
proQ	yeeE	0.016427	0.016427
fdhD	rpmB	0.016423	0.016423
rpsB	rpsJ	0.0164215	0.0164215
rpoH	yeeE	0.0164187	0.0164187
gatY	rpsB	0.01639	0.01639
sraB	rrnB	-0.0163891	0.0163891
ompC	ppiD	0.0163777	0.0163777
treB	ompC	0.0163733	0.0163733
rpsT	gmk	0.0163669	0.0163669
ymcC	hisL	-0.0163438	0.0163438
ileX	rpsT	-0.0163429	0.0163429
cspD	ompA	0.0163381	0.0163381
pheM	rsd	-0.0163209	0.0163209
insA_7	ompC	0.0163194	0.0163194
uspE	proQ	0.0163179	0.0163179
uhpT	acnB	0.0163133	0.0163133
ompA	flgM	0.016297	0.016297
lacZ	rrnB	0.0162857	0.0162857
ompA	xthA	0.0162828	0.0162828
uspF	rrnA	0.0162803	0.0162803
uhpT	gadW	-0.0162676	0.0162676
atpI	rrnD	-0.0162628	0.0162628
rpmE	rpsM	0.0162568	0.0162568
rplY	fdhD	-0.0162556	0.0162556
rpsT	mltD	0.0162542	0.0162542
rplY	yfdU	0.0162519	0.0162519
rrnA	glpD	0.016246	0.016246
aceB	rrnB	-0.0162416	0.0162416
rrnA	cyaA	0.016229	0.016229
somA	rpmB	-0.0162225	0.0162225
proQ	yejG	-0.0162224	0.0162224
yeeE	yrbL	-0.0162098	0.0162098
gatY	ycbK	0.0161971	0.0161971
rpoH	gmk	0.0161756	0.0161756
dsrA	ymcC	0.0161735	0.0161735
yrbL	exuR	0.0161616	0.0161616
yrbL	uspE	0.0161537	0.0161537
dsrA	gmk	0.0161448	0.0161448
bax	rsd	0.0161378	0.0161378
acnB	dsrA	0.0161372	0.0161372
gadX	rpmB	-0.0161292	0.0161292
msrB	ileX	0.0161202	0.0161202
rplN	somA	0.0161044	0.0161044
rsd	yahM	0.016102	0.016102
yahM	ymcC	0.0161016	0.0161016
msrB	oppA	0.0160895	0.0160895
rpsP	rsd	0.0160867	0.0160867
aspA	rrnD	0.0160795	0.0160795
uspE	ompA	-0.0160793	0.0160793
bax	rrnB	0.016075	0.016075
rrnH	rrnA	0.0160529	0.0160529
glpD	uspF	0.0160452	0.0160452
xthA	ompA	0.0160029	0.0160029
serC	yrbL	0.0159915	0.0159915
rrnD	tyrS	0.0159906	0.0159906
yeeE	yeeE	0.0159898	0.0159898
glpD	acpP	-0.0159879	0.0159879
oppA	ydgL	0.0159878	0.0159878
yrbL	htpX	0.0159877	0.0159877
rrnB	yeeE	-0.0159762	0.0159762
uspF	rpsP	0.01597	0.01597
yjbJ	rrnC	-0.0159682	0.0159682
cyaA	aceB	0.0159659	0.0159659
yfdG	ompC	0.015963	0.015963
dmsA	rplY	0.0159519	0.0159519
rpsO	evgA	-0.0159337	0.0159337
rsd	glpA	0.0159149	0.0159149
rpsL	rpmE	0.0159135	0.0159135
somA	rpsO	-0.0159134	0.0159134
gadX	rpsO	0.0158888	0.0158888
yahM	mltD	0.0158882	0.0158882
manX	rrnA	0.0158804	0.0158804
rpsP	rpsL	0.0158706	0.0158706
ompA	exuR	0.0158627	0.0158627
ileX	uspE	0.0158547	0.0158547
yrbL	rpmB	0.0158449	0.0158449
ileX	uhpT	-0.0158438	0.0158438
rpmB	bax	0.0158429	0.0158429
gatY	ilvL	0.0158395	0.0158395
lacZ	uhpT	-0.0158255	0.0158255
rph	rrnD	0.0158188	0.0158188
pheM	rpmB	-0.0158169	0.0158169
oppA	msrB	0.015815	0.015815
aceB	lpxC	0.0158144	0.0158144
yfcD	rplN	-0.0158074	0.0158074
oppA	rplN	-0.0158042	0.0158042
ydgL	rpoH	0.0158041	0.0158041
lpxC	glpA	-0.0157981	0.0157981
ompC	yhiD	0.015794	0.015794
glgS	rpsM	0.0157936	0.0157936
ompC	ppa	0.0157925	0.0157925
ilvL	gadX	-0.0157925	0.0157925
proQ	proQ	0.0157895	0.0157895
msrB	rsd	-0.0157754	0.0157754
ompA	yfbE	-0.0157659	0.0157659
rrnB	bax	0.0157623	0.0157623
uhpT	ribB	0.0157616	0.0157616
ydgL	uspE	0.0157553	0.0157553
rplY	dmsA	0.015738	0.015738
rpmB	oppA	-0.0157369	0.0157369
rpmB	proQ	-0.0157362	0.0157362
yeeE	uspE	0.015732	0.015732
rpsJ	rpsP	0.0157298	0.0157298
ydgL	acpP	-0.0157194	0.0157194
rpsU	yrbL	0.0157011	0.0157011
cyaA	acpP	-0.0157007	0.0157007
ptsG	dsrA	-0.0156937	0.0156937
rplY	gadW	0.0156848	0.0156848
rplY	rpsU	-0.015671	0.015671
rsd	secE	0.0156688	0.0156688
rsd	rrnH	0.0156685	0.0156685
bax	rpsB	0.0156621	0.0156621
yrbL	insA_7	0.0156607	0.0156607
dsrA	hisL	-0.0156581	0.0156581
ptsG	acpP	0.0156571	0.0156571
manX	glpA	0.0156493	0.0156493
gadX	aspA	0.0156206	0.0156206
uspE	treB	-0.0156179	0.0156179
treB	rpsB	0.0156113	0.0156113
yhhQ	rrnD	0.0156078	0.0156078
treB	lpxC	-0.0155967	0.0155967
uhpT	evgA	-0.0155926	0.0155926
dsrA	aspA	0.0155893	0.0155893
rrnA	rpsB	-0.0155877	0.0155877
bax	ompC	-0.0155839	0.0155839
ydgH	rrnC	-0.0155337	0.0155337
rpsT	cyoA	0.0155172	0.0155172
rrnH	rpsJ	0.0155109	0.0155109
rpsP	glpD	0.0154999	0.0154999
rpsM	yhhQ	0.0154912	0.0154912
lacZ	rpmB	0.0154622	0.0154622
lpxC	manX	-0.0154618	0.0154618
cyaA	uspE	0.0154533	0.0154533
rpsM	bax	0.0154311	0.0154311
rrnC	ftsK	0.0154108	0.0154108
secE	rsd	0.0154103	0.0154103
gadW	acpP	0.015383	0.015383
rpsM	yahM	-0.01538	0.01538
gmk	ileX	0.0153654	0.0153654
ribB	rrnD	0.0153646	0.0153646
serA	rplN	0.0153292	0.0153292
ileX	somA	0.0153181	0.0153181
gadW	rpsL	0.0153033	0.0153033
ompC	sstT	0.0153023	0.0153023
hisL	rpsJ	0.0152873	0.0152873
atpI	rsd	-0.015287	0.015287
rsd	ylaC	0.0152634	0.0152634
gadX	mltD	0.0152632	0.0152632
yadF	rplY	0.0152538	0.0152538
treB	fdhD	0.015248	0.015248
uspE	acpP	-0.0152161	0.0152161
gadX	yeeE	0.0152048	0.0152048
gadX	rrnB	-0.0151901	0.0151901
cspD	gadX	0.0151877	0.0151877
uhpT	aspA	0.0151823	0.0151823
ompC	yjbJ	0.0151787	0.0151787
fdhD	dsrA	0.0151773	0.0151773
acpP	ycbK	0.0151601	0.0151601
glpA	rpoH	0.0151419	0.0151419
yahM	cyoA	0.0151405	0.0151405
uspF	rplN	0.0151323	0.0151323
somA	yejG	-0.0151201	0.0151201
rpsO	fdhD	0.01511	0.01511
lon	rrnC	0.0151082	0.0151082
acpP	ptsG	0.0151044	0.0151044
yrbL	yafK	0.0150983	0.0150983
rrnD	lon	0.0150978	0.0150978
rplY	yfcD	0.0150966	0.0150966
bax	rpmB	0.0150931	0.0150931
rpsB	ylaC	0.0150792	0.0150792
rrnD	glgS	0.015079	0.015079
oppA	rpoH	0.0150783	0.0150783
manX	rpsP	0.0150553	0.0150553
rpsM	rpsT	-0.0150408	0.0150408
atpI	rplN	-0.0150356	0.0150356
rrnH	sraB	0.0150299	0.0150299
ymcC	rpmB	-0.0150232	0.0150232
rrnA	gmk	0.0150212	0.0150212
rpsB	secE	0.0150181	0.0150181
xthA	yrbL	0.0150163	0.0150163
acpP	gadW	0.0150144	0.0150144
rplY	rluE	0.0150104	0.0150104
ydgL	proQ	0.0150102	0.0150102
tyrS	dsrA	0.0150095	0.0150095
evgA	rsd	-0.0150092	0.0150092
lpxC	rsd	-0.0150008	0.0150008
evgA	uspF	-0.0149978	0.0149978
uspE	rrnD	-0.0149914	0.0149914
dppA	rplN	-0.0149884	0.0149884
ylaC	rsd	0.0149839	0.0149839
ptsG	glpD	-0.0149828	0.0149828
rsd	oppA	-0.0149702	0.0149702
yfeN	yahM	-0.0149697	0.0149697
dsrA	cyoA	0.0149497	0.0149497
trmU	rpsB	-0.0149377	0.0149377
yahM	oppA	0.0149154	0.0149154
proQ	ompA	-0.0149087	0.0149087
rsd	proQ	-0.0149076	0.0149076
uspF	treB	0.0149053	0.0149053
yhhQ	yrbL	0.0149022	0.0149022
rrnB	ileX	-0.014902	0.014902
cspD	rplY	0.0148948	0.0148948
mltD	gadX	0.0148888	0.0148888
rplN	yrbL	0.0148873	0.0148873
yahM	evgA	-0.0148814	0.0148814
hcaR	yrbL	-0.0148809	0.0148809
hisL	oppA	-0.0148779	0.0148779
rplY	pspE	0.0148751	0.0148751
fdhD	rpsO	0.0148694	0.0148694
msrB	rpsL	-0.0148601	0.0148601
yehS	ompC	0.0148564	0.0148564
yehS	rrnC	-0.0148466	0.0148466
mltD	rpsT	0.0148367	0.0148367
rpsL	gadW	0.0148342	0.0148342
acpP	cyaA	-0.0148258	0.0148258
lon	rrnD	0.014823	0.014823
ypeA	ompA	-0.0148124	0.0148124
cyaA	gadX	0.0147996	0.0147996
aceB	gadX	0.0147988	0.0147988
ileX	proQ	0.0147931	0.0147931
ribB	uhpT	0.0147816	0.0147816
ompC	evgA	0.0147669	0.0147669
rbsD	ompC	0.0147644	0.0147644
gmk	aceB	0.014762	0.014762
rplY	ygjH	0.0147601	0.0147601
ybeB	rplY	0.0147557	0.0147557
ileX	manX	-0.0147531	0.0147531
gmk	uspE	0.0147516	0.0147516
ompC	uspF	0.0147399	0.0147399
yeeE	proQ	0.01473	0.01473
ybgI	rpsT	0.0147186	0.0147186
glpA	manX	0.0147111	0.0147111
uhpT	cyaA	0.0147084	0.0147084
somA	oppA	0.0147004	0.0147004
aspA	uhpT	0.0146977	0.0146977
uhpT	cspD	0.0146928	0.0146928
rplY	ybeB	0.0146869	0.0146869
cyaA	yeeE	0.0146789	0.0146789
trmU	rplN	-0.0146689	0.0146689
ymcC	rsd	-0.0146633	0.0146633
ydgL	yeeE	0.0146616	0.0146616
rob	yrbL	-0.0146515	0.0146515
sraB	evgA	0.0146509	0.0146509
dsrA	mltD	0.0146465	0.0146465
aceB	treB	-0.0146446	0.0146446
cyaA	ileX	0.0146328	0.0146328
cyaA	proQ	0.0146327	0.0146327
proQ	treB	-0.0146316	0.0146316
rrnB	yhhQ	0.0146211	0.0146211
acnB	uhpT	0.0146097	0.0146097
rpsP	ycbK	0.0146068	0.0146068
yrbL	oppA	0.0146004	0.0146004
yafK	ompA	0.0145969	0.0145969
hisL	ymcC	-0.0145917	0.0145917
trmU	rsd	-0.0145906	0.0145906
rpmE	rpsB	0.0145901	0.0145901
rpsP	uhpT	0.0145641	0.0145641
acpP	ydgL	-0.0145497	0.0145497
ompA	serC	0.0145439	0.0145439
yejG	fdhD	0.0145384	0.0145384
cspD	rpsT	0.0145346	0.0145346
aceB	ompA	-0.0145278	0.0145278
ileX	glpD	-0.0145278	0.0145278
rpmB	secE	0.0145261	0.0145261
gatY	rpmB	0.0145204	0.0145204
gadX	pheM	0.0145189	0.0145189
secE	rrnB	0.0145176	0.0145176
acpP	uspE	-0.0145166	0.0145166
glgS	rrnD	0.0145082	0.0145082
ybgI	yahM	0.0145034	0.0145034
serC	rplN	0.0145015	0.0145015
ppa	rrnC	-0.0144936	0.0144936
rrnB	uspE	-0.0144798	0.0144798
yadF	rrnC	-0.0144781	0.0144781
yfeN	rpsT	-0.0144677	0.0144677
cspD	dsrA	0.0144628	0.0144628
rpmB	yhhQ	0.0144606	0.0144606
gatY	rsd	0.0144457	0.0144457
yahM	gmk	0.0144337	0.0144337
gadX	cyoA	0.0144316	0.0144316
hisL	bax	0.0144265	0.0144265
rluE	rpsL	-0.0144078	0.0144078
msrB	yrbL	-0.014406	0.014406
yahM	uspE	0.0144029	0.0144029
rrnA	yeeE	0.0143994	0.0143994
pheM	rrnB	-0.0143936	0.0143936
cyaA	rpoH	0.0143888	0.0143888
hisL	rpsU	0.0143882	0.0143882
rpsJ	ompA	-0.0143854	0.0143854
rpsJ	rpsL	0.0143841	0.0143841
ylaC	rrnB	0.0143821	0.0143821
rrnD	ybgI	0.0143643	0.0143643
ybgI	rrnD	0.0143609	0.0143609
aceB	pheM	0.0143341	0.0143341
yrbL	ydgH	-0.0143311	0.0143311
yahM	proQ	0.0143289	0.0143289
manX	manX	0.0143278	0.0143278
ymcC	rplY	0.0143197	0.0143197
yhhQ	ompA	0.014316	0.014316
rpsB	ymcC	-0.0143121	0.0143121
somA	rpsB	-0.0143009	0.0143009
rpmB	ylaC	0.0143003	0.0143003
yfbE	rrnC	-0.0142969	0.0142969
gmk	yeeE	0.0142955	0.0142955
ycbK	rplY	0.0142906	0.0142906
ymcC	gadX	0.0142774	0.0142774
rrnC	dppA	-0.0142758	0.0142758
uspE	rpsO	-0.0142753	0.0142753
rpmB	gmk	-0.0142704	0.0142704
rplN	hcaR	0.0142644	0.0142644
yafK	yrbL	0.01426	0.01426
rpsO	lpxC	-0.0142389	0.0142389
atpI	ompC	0.0142365	0.0142365
ptsG	rpsL	0.0142357	0.0142357
rrnA	hisL	-0.0142345	0.0142345
glpA	uspF	0.0142252	0.0142252
rrnD	ileX	-0.014225	0.014225
rpsU	ompC	-0.0142191	0.0142191
uspE	cyaA	0.014216	0.014216
uspE	gmk	0.0142132	0.0142132
inaA	rrnC	-0.0141971	0.0141971
rrnD	mltD	0.0141964	0.0141964
yrbL	xthA	0.0141957	0.0141957
ptsG	rrnD	-0.0141948	0.0141948
rrnD	cyoA	0.0141941	0.0141941
pheM	hisL	-0.01418	0.01418
rrnH	dsrA	0.0141694	0.0141694
gatY	oppA	0.0141683	0.0141683
proQ	acpP	-0.0141623	0.0141623
rpsB	rpmE	0.0141615	0.0141615
rpoH	glpD	0.0141605	0.0141605
ftsK	ompC	0.0141577	0.0141577
ybgI	dsrA	0.0141459	0.0141459
ompA	atpI	-0.0141202	0.0141202
gadW	rpsB	0.0141115	0.0141115
ydgL	ileX	0.0141111	0.0141111
acnB	hisL	-0.0141068	0.0141068
gmk	acpP	-0.0141051	0.0141051
msrB	rpmB	-0.0140863	0.0140863
yejG	manX	0.0140768	0.0140768
pspE	rpsM	0.0140713	0.0140713
ydgL	cyaA	0.0140631	0.0140631
rrnB	lacZ	0.0140605	0.0140605
yfeN	dsrA	-0.0140503	0.0140503
lacZ	rsd	0.0140476	0.0140476
tyrS	yahM	0.0140451	0.0140451
rpsB	pheM	-0.0140258	0.0140258
yhhQ	rpsP	0.0140086	0.0140086
rpsL	rpoH	-0.0140077	0.0140077
yfdU	rrnD	-0.0140028	0.0140028
ileX	rpsP	-0.0140013	0.0140013
uspF	glpA	0.01399	0.01399
ydgL	ydgL	0.0139856	0.0139856
rplY	hcaR	0.0139831	0.0139831
rrnB	secE	0.0139728	0.0139728
rplN	artP	0.0139608	0.0139608
cspD	aceB	0.0139597	0.0139597
mltD	yahM	0.0139463	0.0139463
gmk	proQ	0.0139325	0.0139325
lon	dsrA	0.0139234	0.0139234
rpsT	ilvL	-0.0139232	0.0139232
rpsO	gatY	0.0139221	0.0139221
rpsM	yfeN	0.0139218	0.0139218
yeeE	aceB	0.0139207	0.0139207
uhpT	rpsL	-0.0139191	0.0139191
rrnB	ylaC	0.0139127	0.0139127
pheM	oppA	0.0139118	0.0139118
fdhD	treB	0.0139101	0.0139101
ileX	fdhD	-0.0139098	0.0139098
glpD	ptsG	-0.0139017	0.0139017
glpD	ydgL	0.0139012	0.0139012
evgA	ptsG	0.0138971	0.0138971
ymcC	rrnB	-0.0138943	0.0138943
secE	rpmB	0.0138835	0.0138835
somA	rrnB	-0.013876	0.013876
rob	rplY	0.0138757	0.0138757
secE	rrnD	0.0138547	0.0138547
fdhD	rpsB	0.0138465	0.0138465
rsd	rrnA	0.0138355	0.0138355
rrnD	cld	0.0138327	0.0138327
rpmB	cyaA	-0.0138032	0.0138032
rpoH	ileX	0.013789	0.013789
acpP	glpD	-0.0137834	0.0137834
trmU	rpmB	-0.0137822	0.0137822
yfdG	yrbL	0.0137816	0.0137816
yfeN	rpsO	-0.0137809	0.0137809
ompA	hemC	0.0137799	0.0137799
ileX	aceB	0.0137708	0.0137708
htrL	rplN	0.0137678	0.0137678
ompA	gmk	0.0137638	0.0137638
ydgL	rpsT	0.0137556	0.0137556
rpsJ	rpsJ	0.013745	0.013745
rpoH	ymcC	0.0137436	0.0137436
msrB	rpsB	-0.0137416	0.0137416
uhpT	ymcC	0.0137321	0.0137321
yejG	rrnA	0.0137265	0.0137265
rpsL	ymcC	-0.0137235	0.0137235
proQ	cyaA	0.0137204	0.0137204
dsrA	pheM	0.0137172	0.0137172
proQ	gmk	0.0137102	0.0137102
somA	rplN	-0.0137041	0.0137041
tyrS	rpsT	0.0136986	0.0136986
dsrA	acpP	-0.013684	0.013684
ylaC	rpmB	0.0136746	0.0136746
yejG	ycbK	0.0136731	0.0136731
rpsM	atpI	0.0136711	0.0136711
ycbK	acpP	0.0136613	0.0136613
uhpT	mltD	0.013661	0.013661
ompX	rrnC	-0.0136594	0.0136594
rpsT	evgA	-0.0136567	0.0136567
pspE	ompC	-0.013647	0.013647
yejG	uspF	0.013646	0.013646
rpsT	pheM	0.0136447	0.0136447
ptsG	rpsB	0.0136431	0.0136431
atpI	treB	-0.0136379	0.0136379
yejG	evgA	-0.0136279	0.0136279
rpoH	lacZ	-0.0136242	0.0136242
mltD	dsrA	0.013623	0.013623
uspE	sraB	0.0136205	0.0136205
manX	rpoH	0.0136177	0.0136177
hisL	glpD	-0.0136162	0.0136162
cspD	rpsB	-0.0136135	0.0136135
ycbK	rrnH	0.0136135	0.0136135
rrnC	lacZ	0.0135883	0.0135883
sraB	sraB	0.0135836	0.0135836
sraB	lpxC	0.0135821	0.0135821
ompA	crl	0.0135755	0.0135755
rpsO	rpoH	0.0135625	0.0135625
oppA	atpI	0.0135569	0.0135569
rrnC	ydgH	-0.01355	0.01355
cyoA	gadX	0.0135442	0.0135442
rplY	gadX	-0.0135433	0.0135433
ompA	pheM	0.0135423	0.0135423
cyaA	cyaA	0.013539	0.013539
rpsJ	evgA	0.0135372	0.0135372
tyrS	ompC	0.0135341	0.0135341
yeeE	acpP	-0.0135288	0.0135288
ompA	rpsU	0.013521	0.013521
rpsB	ompA	0.0135163	0.0135163
rrnA	ileX	0.0135114	0.0135114
glpD	acnB	0.0135089	0.0135089
ylaC	rpsB	0.0135057	0.0135057
rrnA	cspD	0.0135045	0.0135045
yfcD	yrbL	-0.0135035	0.0135035
yfdG	ompA	0.0134997	0.0134997
yahM	ybgI	0.0134986	0.0134986
atpI	rpsL	-0.0134943	0.0134943
lacZ	rpoH	-0.0134915	0.0134915
sraB	aceB	0.0134904	0.0134904
yhhQ	rpsL	0.013486	0.013486
rrnD	evgA	-0.0134849	0.0134849
ymcC	oppA	0.0134806	0.0134806
rpsL	pheM	-0.0134711	0.0134711
rrnD	yfeN	-0.0134663	0.0134663
ompC	yihN	0.0134653	0.0134653
ydgL	gmk	0.013463	0.013463
sraB	rplN	-0.0134543	0.0134543
alaS	ompA	0.0134523	0.0134523
oppA	rrnH	0.0134499	0.0134499
rpsU	rpsP	0.0134414	0.0134414
uspF	rpoH	0.0134412	0.0134412
bax	hisL	0.0134394	0.0134394
ybgI	gadX	0.0134385	0.0134385
sraB	yeeE	0.0134333	0.0134333
uspE	ydgL	0.0134261	0.0134261
atpI	rpsO	-0.013414	0.013414
msrB	aceB	0.0134129	0.0134129
acpP	gmk	-0.0134063	0.0134063
rpsP	treB	0.0133969	0.0133969
[truncated: 28,978 more rows]

## Sheet: High
Supplementary file 2-4. Connectivity between 176 genes in the network reconstructed from E. coli cells treated with 1000 mg/L naphthenic acids
Edge start	Edge end	Confidence Level	Absolute value of CL			Sum of Absolute values	Percentage of select edges over all edges
rplN	rplN	0.587776	0.587776		all edges	107.981
ompC	ompC	0.445129	0.445129		top 704 edges	32.7717	0.303494
rplN	rpsM	0.323853	0.323853		top 2000 edges	52.8335	0.489284
rpsM	rplN	0.322258	0.322258		top 6000 edges	79.2473	0.733898
rpsM	rpsM	0.181018	0.181018
yrbL	yrbL	0.158043	0.158043
ompA	yrbL	0.153568	0.153568		Percentage strength of select edge over the top edge
rrnC	rrnC	0.148253	0.148253
ompA	ompA	0.145898	0.145898		top edge	0.587776
yrbL	ompA	0.145085	0.145085		704th edge	0.0228497	0.0388748
rrnC	yrbL	0.135333	0.135333		2000th edge	0.0108914	0.0185299
rrnC	ompA	0.128007	0.128007		6000th edge	0.0041642	0.00708467
uhpT	yrbL	0.126479	0.126479
ompA	uhpT	0.122983	0.122983
yrbL	uhpT	0.122416	0.122416
uhpT	ompA	0.120131	0.120131
uhpT	rplN	-0.114465	0.114465
rrnD	yrbL	0.112659	0.112659
yahM	yrbL	0.112389	0.112389
rplN	rrnC	0.112051	0.112051
ompA	rrnC	0.111441	0.111441
yrbL	rrnD	0.111145	0.111145
yrbL	rrnC	0.110881	0.110881
gatY	ompC	0.110677	0.110677
rrnC	rrnD	0.109816	0.109816
yahM	ompA	0.108955	0.108955
rpsP	rplN	0.107872	0.107872
ompA	rplN	-0.107475	0.107475
rplN	ompC	-0.105768	0.105768
ompA	rrnD	0.105425	0.105425
rplN	rplY	0.104711	0.104711
rplN	rpsL	0.103719	0.103719
ompA	yahM	0.103094	0.103094
uhpT	uhpT	0.102555	0.102555
rrnD	ompA	0.100873	0.100873
yrbL	yahM	0.100159	0.100159
rrnC	uhpT	0.0998434	0.0998434
ompC	yhhQ	0.0994385	0.0994385
rplN	rpsP	0.0991774	0.0991774
yrbL	rplN	-0.0989194	0.0989194
ompC	rpsP	0.0976703	0.0976703
ompC	msrB	0.0966932	0.0966932
rrnC	yahM	0.0965601	0.0965601
rplN	rrnH	0.0958832	0.0958832
rrnD	rrnC	0.0937369	0.0937369
rplY	rplN	0.0932427	0.0932427
ompC	lpxC	0.0928001	0.0928001
rpsP	ompC	0.0919904	0.0919904
yrbL	ompC	0.0913242	0.0913242
yahM	uhpT	0.0907729	0.0907729
rpsL	rplN	0.0907142	0.0907142
rplN	dsrA	0.0902893	0.0902893
msrB	ompC	0.0897176	0.0897176
yahM	rrnC	0.0895694	0.0895694
ompC	rrnC	-0.0880883	0.0880883
rplN	rrnB	0.0864218	0.0864218
ompC	rsd	-0.0861549	0.0861549
rrnD	rrnD	0.0860298	0.0860298
ompC	fdhD	0.0855548	0.0855548
uhpT	rrnD	0.0841868	0.0841868
uhpT	yahM	0.0838539	0.0838539
rplY	ompC	0.0837145	0.0837145
uhpT	rrnC	0.0836886	0.0836886
dsrA	rplN	0.0831421	0.0831421
rrnD	uhpT	0.0825158	0.0825158
rrnH	rrnC	0.0824636	0.0824636
yhhQ	ompC	0.0823212	0.0823212
rplN	uhpT	-0.0818024	0.0818024
rpsB	rplN	0.0814601	0.0814601
ompC	gatY	0.0812776	0.0812776
ompC	glgS	0.078934	0.078934
yahM	yahM	0.07881	0.07881
rsd	rrnC	0.0783222	0.0783222
yahM	rrnD	0.0781142	0.0781142
rrnC	rplY	0.0775104	0.0775104
rpsJ	ompC	0.0770775	0.0770775
rplN	rsd	0.0770264	0.0770264
rrnC	rrnH	0.0758651	0.0758651
gadX	ompC	0.0747631	0.0747631
rpoH	ompC	0.0736489	0.0736489
rrnH	rplN	0.0734594	0.0734594
treB	yrbL	0.0732183	0.0732183
rpsT	ompC	0.0726269	0.0726269
yrbL	rpsT	0.0723325	0.0723325
rplN	hisL	0.0722605	0.0722605
lpxC	ompC	0.0717953	0.0717953
rrnB	rplN	0.071403	0.071403
aceB	rplN	0.071363	0.071363
ompC	serC	-0.0709977	0.0709977
rrnD	yahM	0.0705045	0.0705045
rrnD	ompC	0.0704479	0.0704479
rpsM	rrnC	0.0700986	0.0700986
treB	ompA	0.0698072	0.0698072
rplN	rpmB	0.0694666	0.0694666
rrnC	rplN	0.0692779	0.0692779
rpsM	rplY	0.069116	0.069116
glgS	ompC	0.0690889	0.0690889
rrnC	rsd	0.0690865	0.0690865
ompC	aceB	0.068991	0.068991
acpP	rplN	0.0686055	0.0686055
rplN	rpsB	0.0685378	0.0685378
ompC	rrnH	-0.0682285	0.0682285
hisL	rplN	0.0680102	0.0680102
ribB	ompC	0.0679604	0.0679604
ompA	treB	0.0673291	0.0673291
ompA	rpsT	0.0669701	0.0669701
ompC	rplN	-0.0667683	0.0667683
yrbL	treB	0.066632	0.066632
rplN	ompA	-0.0664307	0.0664307
rpsP	rpsM	0.0662851	0.0662851
glpD	ompC	0.0660577	0.0660577
ompC	ribB	0.0652318	0.0652318
rrnC	treB	0.0649912	0.0649912
rplY	rrnC	0.0648431	0.0648431
rplN	aceB	0.0647437	0.0647437
rpsT	yrbL	0.0646912	0.0646912
ompC	rpoH	0.0642757	0.0642757
aceB	ompC	0.0640688	0.0640688
rplY	rpsM	0.0640292	0.0640292
rplN	gatY	0.063963	0.063963
rrnC	gatY	0.0637356	0.0637356
rpsM	rpsP	0.0632179	0.0632179
yahM	rplN	-0.0631451	0.0631451
fdhD	ompC	0.0629086	0.0629086
rpsO	rplN	0.0627686	0.0627686
ompC	glpD	0.062609	0.062609
yrbL	gatY	0.0623404	0.0623404
rplN	acpP	0.0621629	0.0621629
rplY	rplY	0.061834	0.061834
rrnC	rrnA	0.0618316	0.0618316
ompC	rpsB	0.0616742	0.0616742
rrnH	yrbL	0.061278	0.061278
ompC	rpsJ	0.0609913	0.0609913
yrbL	rplY	0.0607711	0.0607711
ompC	ilvC	-0.0603078	0.0603078
rrnA	rrnC	0.0602832	0.0602832
rplN	yrbL	-0.0602393	0.0602393
ompC	yahM	-0.0602357	0.0602357
rsd	ompA	0.0601829	0.0601829
rpmB	rplN	0.0600808	0.0600808
rrnB	rrnC	0.0600591	0.0600591
rpsM	rpsL	0.0597574	0.0597574
rrnH	ompA	0.0595123	0.0595123
treB	rrnC	0.0592725	0.0592725
rsd	yrbL	0.059227	0.059227
rrnD	rplY	0.0591559	0.0591559
rpsL	rrnC	0.0586497	0.0586497
treB	uhpT	0.0578854	0.0578854
ompC	lon	0.0576602	0.0576602
glpA	ompC	0.0575528	0.0575528
gatY	rplN	0.0572726	0.0572726
rplY	gatY	0.0569931	0.0569931
evgA	rplN	0.0567428	0.0567428
rrnC	ycbK	0.0567417	0.0567417
rrnD	gatY	0.0566953	0.0566953
yrbL	ycbK	0.056618	0.056618
ompC	gadX	0.0564603	0.0564603
rpsT	ompA	0.0560654	0.0560654
uhpT	rpsT	0.0560384	0.0560384
rplY	yrbL	0.0558717	0.0558717
rrnA	yrbL	0.05567	0.05567
rplY	rrnD	0.0551494	0.0551494
lon	ompC	0.0551168	0.0551168
rpsM	rrnH	0.0550924	0.0550924
rrnC	rrnB	0.0550155	0.0550155
rpsL	rpsM	0.0546949	0.0546949
ilvC	ompA	0.0545224	0.0545224
uhpT	treB	0.0544842	0.0544842
fdhD	rplN	0.054324	0.054324
rplN	rpsO	0.0542095	0.0542095
rrnC	rpsL	0.0540779	0.0540779
ycbK	yrbL	0.0540739	0.0540739
rrnC	rpsT	0.0540139	0.0540139
gatY	rplY	0.0540033	0.0540033
rsd	rplN	0.0539508	0.0539508
rpsM	dsrA	0.0537418	0.0537418
rrnH	rrnD	0.0535772	0.0535772
gatY	gatY	0.0535083	0.0535083
cyaA	ompC	0.0534682	0.0534682
ycbK	ompC	0.0532648	0.0532648
rrnC	rpsM	0.0528867	0.0528867
ilvC	yrbL	0.0527101	0.0527101
flgM	ompC	0.0523308	0.0523308
treB	rrnD	0.0520961	0.0520961
lpxC	rplN	0.0520447	0.0520447
rrnA	ompA	0.0515737	0.0515737
rrnD	rpsT	0.0515058	0.0515058
rsd	ompC	-0.0514821	0.0514821
rplN	evgA	0.051238	0.051238
ompA	ycbK	0.0512188	0.0512188
yahM	treB	0.051171	0.051171
ompC	cyaA	0.051032	0.051032
dsrA	rpsM	0.0508592	0.0508592
ompC	rplY	0.0507485	0.0507485
treB	yahM	0.0501935	0.0501935
rpsT	rplN	-0.0501838	0.0501838
cyoA	ompC	0.0500182	0.0500182
uhpT	rpsM	-0.049918	0.049918
rpsM	rrnB	0.0495859	0.0495859
serC	ompA	0.0494832	0.0494832
gatY	yrbL	0.0493978	0.0493978
ompA	rplY	0.0493768	0.0493768
ilvL	rplN	0.0492875	0.0492875
rsd	rrnD	0.0492784	0.0492784
ompA	gatY	0.0490876	0.0490876
rplN	ilvL	0.0490404	0.0490404
rsd	yahM	0.0484417	0.0484417
rpsT	uhpT	0.0482464	0.0482464
rplN	rrnA	0.0482087	0.0482087
rrnD	treB	0.0481194	0.0481194
sraB	ompC	0.0481024	0.0481024
pheM	ompC	0.0480024	0.0480024
oppA	ompC	0.0478222	0.0478222
rpsM	gatY	0.0477879	0.0477879
yrbL	rrnA	0.0474381	0.0474381
rrnH	yahM	0.0473303	0.0473303
ompC	gmk	0.0473029	0.0473029
ompC	pspE	0.0471547	0.0471547
gatY	rrnD	0.0470358	0.0470358
gmk	ompC	0.0469564	0.0469564
ompC	ompA	-0.0468863	0.0468863
yahM	rpsT	0.0468651	0.0468651
mltD	ompC	0.0467381	0.0467381
ompA	rrnA	0.046534	0.046534
rpsP	rpsP	0.0463514	0.0463514
cspD	ompC	0.0463356	0.0463356
rrnH	rpsM	0.0463151	0.0463151
ycbK	rrnC	0.0462629	0.0462629
serC	yrbL	0.0462468	0.0462468
ilvC	rrnC	0.0461499	0.0461499
rrnD	ycbK	0.0460023	0.0460023
ycbK	ompA	0.0458599	0.0458599
rrnA	rrnD	0.0457766	0.0457766
rrnH	rrnH	0.0457556	0.0457556
ompC	ompX	0.045682	0.045682
uhpT	ompC	0.0456673	0.0456673
ompC	glpA	0.0455138	0.0455138
ompA	ilvC	0.0454959	0.0454959
rpsT	rrnD	0.0454581	0.0454581
rsd	uhpT	0.045458	0.045458
rpsB	rpsM	0.0453454	0.0453454
gatY	rrnC	0.0451939	0.0451939
ompX	ompC	0.0451914	0.0451914
ilvC	uhpT	0.0451272	0.0451272
serC	rrnC	0.0450817	0.0450817
ompA	ompC	0.0448676	0.0448676
fdhD	ompA	-0.0447984	0.0447984
ompA	rrnH	0.0444964	0.0444964
gatY	rpsM	0.0444046	0.0444046
rob	rplN	0.0443121	0.0443121
rrnH	uhpT	0.0442143	0.0442143
rrnC	ilvC	0.0439451	0.0439451
aceB	rpsM	0.0438418	0.0438418
rrnB	rpsM	0.0437304	0.0437304
ompC	rrnB	-0.0436814	0.0436814
ycbK	rrnD	0.0436801	0.0436801
serC	ompC	-0.0436215	0.0436215
rsd	rrnH	0.0434776	0.0434776
yhhQ	rplN	0.0433473	0.0433473
ompA	rpsM	-0.0432159	0.0432159
gadX	rplN	-0.043144	0.043144
lpxC	ompA	-0.0430619	0.0430619
rplY	rpsP	0.0430078	0.0430078
yrbL	gadX	0.0428789	0.0428789
rpsM	rsd	0.0427429	0.0427429
rplN	lacZ	0.0426661	0.0426661
ompC	flgM	0.0426131	0.0426131
yrbL	rrnH	0.0424925	0.0424925
ompA	rsd	0.0423839	0.0423839
rrnH	rsd	0.0421956	0.0421956
ompC	sraB	0.0418576	0.0418576
rrnC	dsrA	0.0418225	0.0418225
gatY	rpsP	0.0418065	0.0418065
rsd	rsd	0.0417317	0.0417317
rplY	ompA	0.0416629	0.0416629
dsrA	rrnC	0.041646	0.041646
rpsM	aceB	0.0414824	0.0414824
rpsB	ompA	-0.0413494	0.0413494
rrnH	rplY	0.0412785	0.0412785
ilvC	yahM	0.0411742	0.0411742
rplN	gadW	0.0410681	0.0410681
rplN	gadX	-0.0409431	0.0409431
rrnD	rrnH	0.0408154	0.0408154
rpmB	rrnC	0.0407593	0.0407593
rpsM	hisL	0.0407026	0.0407026
rplN	rpsJ	0.0405422	0.0405422
yrbL	ilvC	0.0405153	0.0405153
rrnD	rrnA	0.0404593	0.0404593
uhpT	ycbK	0.0404212	0.0404212
serC	uhpT	0.040407	0.040407
rrnB	yrbL	0.0402589	0.0402589
rpsM	rpsB	0.040248	0.040248
rrnA	uhpT	0.0401658	0.0401658
rpsB	ompC	0.0400496	0.0400496
rrnC	serC	0.039716	0.039716
rpsM	rpmB	0.0397046	0.0397046
hisL	rpsM	0.039142	0.039142
ompC	pheM	0.0391092	0.0391092
lacZ	rplN	0.0390695	0.0390695
gadW	rplN	0.0388972	0.0388972
ompC	evgA	0.038873	0.038873
yahM	rrnH	0.038659	0.038659
serC	yahM	0.0384796	0.0384796
rrnA	yahM	0.038465	0.038465
rplN	fdhD	0.0384359	0.0384359
rplN	rob	0.0384097	0.0384097
acpP	rpsM	0.0383455	0.0383455
ompC	cyoA	0.0383424	0.0383424
ompC	hcaR	0.0382234	0.0382234
rrnB	ompA	0.0382148	0.0382148
rpsJ	rplN	0.0381559	0.0381559
rplN	rpsU	0.038122	0.038122
fdhD	yrbL	-0.0381112	0.0381112
rplN	ptsG	0.0379896	0.0379896
fdhD	uhpT	-0.0379513	0.0379513
rrnB	rrnD	0.0378166	0.0378166
ompC	rph	-0.0377936	0.0377936
yhhQ	ompA	-0.0377158	0.0377158
yrbL	rsd	0.037684	0.037684
yahM	rsd	0.0376629	0.0376629
ompA	serC	0.0376426	0.0376426
ompC	cspD	0.0375159	0.0375159
rpsT	rrnC	0.0375035	0.0375035
uhpT	gatY	0.0374359	0.0374359
rplN	rpsT	-0.0374331	0.0374331
ompC	yfbE	0.0374221	0.0374221
rpsP	rplY	0.0373284	0.0373284
rpsU	rplN	0.0372688	0.0372688
yahM	ycbK	0.0372141	0.0372141
yrbL	rpsJ	0.037157	0.037157
hcaR	ompC	0.0370935	0.0370935
ycbK	uhpT	0.0369991	0.0369991
rrnC	rpmB	0.0369476	0.0369476
yahM	rrnA	0.036886	0.036886
rpsL	rplY	0.0367356	0.0367356
rrnC	rpsJ	0.0367138	0.0367138
uhpT	ilvC	0.036704	0.036704
rpsB	uhpT	-0.0366651	0.0366651
ompC	oppA	0.0366302	0.0366302
yahM	ilvC	0.0365849	0.0365849
ompA	gadX	0.0365584	0.0365584
rplY	rpsJ	0.0365269	0.0365269
rpsT	yahM	0.0364219	0.0364219
lpxC	uhpT	-0.0363545	0.0363545
rpsP	gatY	0.0362263	0.0362263
rplN	lpxC	0.0361985	0.0361985
rpsM	uhpT	-0.0361725	0.0361725
rpmB	rpsM	0.0360699	0.0360699
rpsL	rrnD	0.036049	0.036049
rpsB	yrbL	-0.0360263	0.0360263
yahM	rplY	0.0360052	0.0360052
rpsM	acpP	0.0357526	0.0357526
pspE	ompC	0.0356176	0.0356176
ptsG	rplN	0.0356018	0.0356018
ycbK	rplY	0.0355	0.0355
uhpT	rplY	0.0354672	0.0354672
lpxC	yrbL	-0.0354152	0.0354152
ompC	mltD	0.0354102	0.0354102
ybeB	ompC	0.0353928	0.0353928
ilvC	rrnD	0.035362	0.035362
fdhD	yahM	-0.0353539	0.0353539
yrbL	rpsM	-0.0350875	0.0350875
gatY	rpsJ	0.035023	0.035023
uhpT	rrnA	0.0349843	0.0349843
ompC	rpsO	0.0348885	0.0348885
rpsL	yrbL	0.0347546	0.0347546
rplY	ycbK	0.0347184	0.0347184
lpxC	yahM	-0.0346014	0.0346014
rrnD	rsd	0.0345399	0.0345399
rpsL	rrnH	0.034437	0.034437
rrnD	rpsJ	0.0344353	0.0344353
ycbK	gatY	0.0343927	0.0343927
rpsO	rpsM	0.0343691	0.0343691
ompC	pitA	0.0343441	0.0343441
rrnB	rrnH	0.0342866	0.0342866
rrnA	rplY	0.0340861	0.0340861
rpsJ	gatY	0.0340623	0.0340623
rrnH	rpsL	0.0340464	0.0340464
rrnH	rrnA	0.0339955	0.0339955
rrnH	rrnB	0.0339594	0.0339594
dsrA	rplY	0.0339559	0.0339559
gatY	ompA	0.0338867	0.0338867
rpsJ	rplY	0.0338139	0.0338139
rsd	rpsM	0.0338016	0.0338016
ompC	rpsT	0.0337612	0.0337612
ompA	rpsB	-0.0337054	0.0337054
yfdG	ompC	0.0332968	0.0332968
yahM	gatY	0.0332571	0.0332571
rrnB	rplY	0.0331224	0.0331224
ompC	ybeB	0.03307	0.03307
evgA	rpsM	0.0330489	0.0330489
ylaC	rplN	0.0330077	0.0330077
treB	treB	0.0329329	0.0329329
rplY	rrnH	0.0328686	0.0328686
yrbL	acnB	0.0328051	0.0328051
treB	rplN	-0.0326165	0.0326165
ilvC	rplN	-0.0324589	0.0324589
rsd	rplY	0.0324587	0.0324587
ymcC	ompC	0.0324256	0.0324256
rpsT	rpsT	0.0324192	0.0324192
ompC	rpsL	-0.0324191	0.0324191
ompC	ydgL	0.0323725	0.0323725
rrnH	ompC	-0.0323684	0.0323684
bax	ompC	0.0323522	0.0323522
ompC	bax	0.0322356	0.0322356
acnB	yrbL	0.0320093	0.0320093
ompA	acnB	0.0319948	0.0319948
aspA	ompC	0.0319582	0.0319582
smpA	ompC	0.0319351	0.0319351
uhpT	gadX	0.0319346	0.0319346
rrnH	treB	0.0319139	0.0319139
rplY	dsrA	0.0318866	0.0318866
rsd	treB	0.0318446	0.0318446
rsd	rrnA	0.031696	0.031696
fdhD	rrnC	-0.0316879	0.0316879
rplY	rpsL	0.0316586	0.0316586
yahM	serC	0.0315844	0.0315844
rpsP	aceB	0.0315488	0.0315488
yhhQ	uhpT	-0.0315356	0.0315356
secE	rplN	0.0315288	0.0315288
yrbL	serC	0.031517	0.031517
rpsL	ompA	0.0314791	0.0314791
aceB	rpsP	0.0314155	0.0314155
rsd	rrnB	0.0314102	0.0314102
yhhQ	yahM	-0.031408	0.031408
rrnA	rplN	0.031359	0.031359
uspE	ompC	0.0313301	0.0313301
serC	rrnD	0.031269	0.031269
ompA	fdhD	-0.031252	0.031252
ycbK	yahM	0.0312452	0.0312452
rpsT	gatY	0.0312276	0.0312276
ompC	rpiA	-0.0312141	0.0312141
evgA	ompC	0.0312076	0.0312076
rplN	ylaC	0.03118	0.03118
treB	rpsT	0.0311292	0.0311292
ompC	insA_2	-0.0310669	0.0310669
lpxC	rrnC	-0.0310641	0.0310641
exuR	ompC	0.0310244	0.0310244
ydgL	ompC	0.0310119	0.0310119
rpsB	yahM	-0.0309796	0.0309796
fdhD	rpsM	0.0309752	0.0309752
rpsP	yhhQ	0.0309626	0.0309626
rpsM	evgA	0.0309407	0.0309407
rpsM	rpsO	0.0309286	0.0309286
rrnB	rsd	0.0308883	0.0308883
rrnB	yahM	0.0308851	0.0308851
rpsM	rrnA	0.0308006	0.0308006
gatY	ycbK	0.0307753	0.0307753
rpsP	lpxC	0.0307383	0.0307383
uhpT	rrnH	0.0307065	0.0307065
rplN	yahM	-0.0306911	0.0306911
ompC	treB	-0.0306535	0.0306535
rpsM	rpsJ	0.0306173	0.0306173
rrnH	gatY	0.0306153	0.0306153
rrnA	rrnH	0.0305845	0.0305845
ompC	acpP	0.0305616	0.0305616
ompC	ybiH	0.0305251	0.0305251
lpxC	rpsM	0.0304764	0.0304764
rsd	rpsL	0.0303319	0.0303319
rpsM	ilvL	0.0302313	0.0302313
ilvL	rpsM	0.0302215	0.0302215
pitA	ompC	0.0301906	0.0301906
rplY	uhpT	0.0301253	0.0301253
gadX	yrbL	0.0300608	0.0300608
ompC	uhpT	-0.0300604	0.0300604
rpsL	rsd	0.0299904	0.0299904
rpmE	rplN	0.0299247	0.0299247
yrbL	manX	0.0298664	0.0298664
artP	ompC	0.0297913	0.0297913
uhpT	serC	0.0297836	0.0297836
ompC	smpA	0.0296993	0.0296993
uhpT	rsd	0.0296902	0.0296902
uhpT	rpsB	-0.0296841	0.0296841
ompC	exuR	0.0296699	0.0296699
rpsP	rpsB	0.0296652	0.0296652
rplN	ygjH	0.0295197	0.0295197
rrnD	gadX	0.0295197	0.0295197
rplY	rrnA	0.0295112	0.0295112
acnB	ompA	0.0294996	0.0294996
manX	yrbL	0.0294747	0.0294747
ompA	manX	0.0293671	0.0293671
yrbL	glpA	0.0293526	0.0293526
rpsO	ompA	-0.0293289	0.0293289
yhhQ	rpsP	0.0293188	0.0293188
acnB	rplN	-0.0293033	0.0293033
rpsP	fdhD	0.0292723	0.0292723
rph	ompA	0.0292084	0.0292084
rpsJ	rpsM	0.0291816	0.0291816
yhhQ	yrbL	-0.0289945	0.0289945
ilvC	ompC	-0.028993	0.028993
rrnD	rrnB	0.0288593	0.0288593
rpsL	rpsL	0.0288414	0.0288414
ompC	lacZ	-0.028831	0.028831
yhhQ	rrnC	-0.0288155	0.0288155
rrnA	gatY	0.0287883	0.0287883
ygjH	rplN	0.0287356	0.0287356
yrbL	rpoH	0.0285744	0.0285744
rplY	rpsT	0.0285463	0.0285463
rpsJ	rpsP	0.0285204	0.0285204
rpoE	ompC	0.0285191	0.0285191
rplY	aceB	0.0284426	0.0284426
rplN	yhhQ	0.0284313	0.0284313
wrbA	yrbL	0.0283975	0.0283975
ompC	somA	0.0283919	0.0283919
lpxC	rpsP	0.0283632	0.0283632
ompC	yeeE	0.0283446	0.0283446
yeeE	ompC	0.0283199	0.0283199
gatY	rpsT	0.0282828	0.0282828
rplY	yahM	0.0282683	0.0282683
rrnD	rpsL	0.0281587	0.0281587
manX	rplN	-0.0281394	0.0281394
rplN	flgM	-0.0281045	0.0281045
flgM	rplN	-0.0281045	0.0281045
wrbA	ompA	0.0280498	0.0280498
gatY	aceB	0.0280269	0.0280269
ompC	yfdG	0.0279512	0.0279512
rpsT	rplY	0.0278958	0.0278958
dsrA	gatY	0.0278913	0.0278913
ompA	lpxC	-0.0278867	0.0278867
ompA	rpsJ	0.0278783	0.0278783
lacZ	ompC	-0.0278358	0.0278358
rpsL	gatY	0.0278296	0.0278296
rph	yrbL	0.0276816	0.0276816
rrnH	ycbK	0.027631	0.027631
ompA	rrnB	0.0275586	0.0275586
yrbL	cyoA	0.0275566	0.0275566
dsrA	rrnD	0.0274246	0.0274246
manX	ompA	0.0274006	0.0274006
pspE	rplN	0.0273268	0.0273268
rplY	rrnB	0.0273224	0.0273224
rrnB	uhpT	0.0272766	0.0272766
bax	rplN	0.0272619	0.0272619
rrnA	rsd	0.0272225	0.0272225
rrnD	ilvC	0.0272063	0.0272063
rplN	secE	0.0271204	0.0271204
yrbL	rrnB	0.0271125	0.0271125
yhhQ	lpxC	0.0270682	0.0270682
ilvL	ompC	0.0270424	0.0270424
rpsL	rrnB	0.0270111	0.0270111
rpsJ	yrbL	0.0269867	0.0269867
rpsJ	rrnD	0.0269573	0.0269573
proQ	ompC	0.0269405	0.0269405
rrnB	rpsL	0.0269393	0.0269393
treB	rplY	0.0269382	0.0269382
rluE	ompC	0.0269336	0.0269336
ompC	rpmB	-0.0269247	0.0269247
yahM	fdhD	-0.0269113	0.0269113
fdoG	ompC	0.0268664	0.0268664
yhhQ	yhhQ	0.0268318	0.0268318
uhpT	acnB	0.026797	0.026797
yhhQ	rpsM	0.0267817	0.0267817
yahM	rpsB	-0.0267806	0.0267806
ybiH	ompC	0.0267336	0.0267336
rpsB	rpsP	0.0267261	0.0267261
ompC	rrnA	-0.0267203	0.0267203
wrbA	rrnC	0.02671	0.02671
lpxC	lpxC	0.0266802	0.0266802
hisL	rrnC	0.0266432	0.0266432
ompC	rob	0.0266122	0.0266122
rrnC	wrbA	0.0265889	0.0265889
ppa	yrbL	0.0265669	0.0265669
ppa	ompA	0.0265651	0.0265651
yrbL	mltD	0.0265518	0.0265518
fdhD	rpsP	0.0265374	0.0265374
rpsO	yrbL	-0.0263963	0.0263963
yfbE	ompA	-0.0263441	0.0263441
rpsO	uhpT	-0.0263349	0.0263349
rrnA	treB	0.0261793	0.0261793
yhhQ	fdhD	0.0261777	0.0261777
yrbL	rpsB	-0.0261518	0.0261518
ycbK	rpsT	0.0261026	0.0261026
rrnB	rrnB	0.0260967	0.0260967
rpsM	ompA	-0.0260825	0.0260825
lpxC	fdhD	0.0260694	0.0260694
uhpT	fdhD	-0.0260671	0.0260671
lpxC	yhhQ	0.0259897	0.0259897
ilvC	treB	0.0259813	0.0259813
ompC	ppiD	0.0259741	0.0259741
ompA	rpsO	-0.0259212	0.0259212
rpsL	yahM	0.0258926	0.0258926
yrbL	aspA	0.0258702	0.0258702
gatY	uhpT	0.0258038	0.0258038
treB	rrnH	0.025743	0.025743
rph	rrnC	0.0256504	0.0256504
rrnH	dsrA	0.0256497	0.0256497
ompC	ppiB	-0.0256309	0.0256309
treB	ycbK	0.0255481	0.0255481
yrbL	flgM	0.02548	0.02548
yrbL	ymcC	0.025465	0.025465
fdhD	lpxC	0.0254251	0.0254251
rrnC	acnB	0.0253887	0.0253887
rrnA	rrnA	0.0253847	0.0253847
rsd	ilvC	0.0253456	0.0253456
acnB	uhpT	0.0253343	0.0253343
rplN	rpmE	0.0253315	0.0253315
rpsP	rpsJ	0.0252815	0.0252815
dmsA	yrbL	0.0252769	0.0252769
yrbL	fdoG	0.0252424	0.0252424
ompC	secE	0.0251394	0.0251394
treB	gatY	0.02509	0.02509
rplN	bax	0.0250848	0.0250848
msrB	rpsP	0.0250425	0.0250425
fdhD	fdhD	0.0250071	0.0250071
rpsP	msrB	0.0250053	0.0250053
rrnB	rrnA	0.0249632	0.0249632
yrbL	oppA	0.0249235	0.0249235
rpsT	treB	0.0248948	0.0248948
rpsM	fdhD	0.0248691	0.0248691
yahM	lpxC	-0.0248649	0.0248649
rrnD	dsrA	0.0248538	0.0248538
ompC	ilvL	0.0248312	0.0248312
gatY	dsrA	0.0248207	0.0248207
rsd	serC	0.0248185	0.0248185
ycbK	ycbK	0.0247588	0.0247588
yafL	yrbL	0.0247149	0.0247149
rpsL	rrnA	0.0246984	0.0246984
yrbL	uspE	0.0246857	0.0246857
rpmB	rrnD	0.0246855	0.0246855
ompC	artP	0.0246759	0.0246759
treB	rrnA	0.0246711	0.0246711
rrnB	gatY	0.024662	0.024662
uhpT	manX	0.0246263	0.0246263
rpsM	ompC	-0.0246153	0.0246153
yahM	rrnB	0.0246037	0.0246037
rob	rpsM	0.0245474	0.0245474
rpsT	ycbK	0.0245458	0.0245458
mltD	rplN	-0.0245359	0.0245359
chbA	rplN	-0.0244964	0.0244964
fdhD	yhhQ	0.0244898	0.0244898
yfbE	yrbL	-0.0244689	0.0244689
dsrA	rrnH	0.0244546	0.0244546
rpsM	lpxC	0.024451	0.024451
ompA	wrbA	0.0244182	0.0244182
treB	rsd	0.0243184	0.0243184
yahM	rpsM	-0.0243139	0.0243139
aceB	rplY	0.0242948	0.0242948
rpmB	yrbL	0.0242752	0.0242752
rrnC	dmsA	0.0242302	0.0242302
insA_2	ompC	-0.0242204	0.0242204
rrnA	ycbK	0.0242011	0.0242011
rpmB	rplY	0.0241666	0.0241666
lpxC	rpsB	0.0240621	0.0240621
serC	treB	0.0240555	0.0240555
rph	uhpT	0.0240137	0.0240137
rrnC	oppA	0.0240045	0.0240045
rrnC	fdhD	-0.0239832	0.0239832
serC	rsd	0.0239824	0.0239824
glgS	ompA	-0.0239693	0.0239693
rrnA	rpsM	0.0239626	0.0239626
rpsJ	rrnC	0.0239585	0.0239585
rpmB	rrnH	0.0239576	0.0239576
rsd	ycbK	0.0239037	0.0239037
aceB	gatY	0.0238814	0.0238814
gatY	msrB	0.0238531	0.0238531
ompA	glpA	0.0238152	0.0238152
dmsA	ompA	0.0238048	0.0238048
msrB	yhhQ	0.0237436	0.0237436
somA	ompC	0.0236986	0.0236986
ompC	rpoE	0.0236904	0.0236904
rpsL	dsrA	0.0236673	0.0236673
ompC	wrbA	-0.0236312	0.0236312
trmU	ompC	0.0235936	0.0235936
ppa	rrnC	0.0235927	0.0235927
manX	uhpT	0.0235527	0.0235527
rplN	yejG	0.0235212	0.0235212
rrnC	ppa	0.0235075	0.0235075
yhhQ	rpsB	0.0234723	0.0234723
fdhD	rpsB	0.0234378	0.0234378
rrnH	rpmB	0.0234073	0.0234073
dsrA	yrbL	0.0233819	0.0233819
rrnC	rph	0.023352	0.023352
ompA	aspA	0.023344	0.023344
ompC	ppa	-0.0233029	0.0233029
xseB	ompC	0.0232665	0.0232665
yrbL	chbA	0.0232496	0.0232496
yafL	ompA	0.0232329	0.0232329
acpP	ompA	-0.0232085	0.0232085
pspE	ompA	-0.0232033	0.0232033
ompA	ppa	0.0231945	0.0231945
yrbL	rpsL	0.0231864	0.0231864
uhpT	lpxC	-0.023177	0.023177
rplN	mltD	-0.0231728	0.0231728
ompA	rph	0.0231642	0.0231642
rplY	rsd	0.0231487	0.0231487
yahM	acnB	0.0231154	0.0231154
rrnH	ilvC	0.0231091	0.0231091
ompC	atpI	0.023102	0.023102
yrbL	wrbA	0.023099	0.023099
yrbL	pheM	0.0230923	0.0230923
rrnC	manX	0.0230788	0.0230788
yahM	gadX	0.0230786	0.0230786
ompA	fdoG	0.0230762	0.0230762
ymcC	rplN	-0.0230606	0.0230606
ompA	cyoA	0.0230393	0.0230393
uhpT	rpsO	-0.0230284	0.0230284
yrbL	yafL	0.0230262	0.0230262
msrB	lpxC	0.023025	0.023025
rplN	ycbK	0.023003	0.023003
ompA	ymcC	0.0229777	0.0229777
rrnA	rpsT	0.0229362	0.0229362
rpsB	rpsB	0.0229338	0.0229338
ompA	yafL	0.0229156	0.0229156
yfbE	ompC	0.0229104	0.0229104
dsrA	rpsL	0.0228497	0.0228497
rplN	ribB	-0.0227959	0.0227959
wrbA	uhpT	0.0227723	0.0227723
gatY	yhhQ	0.0227303	0.0227303
yrbL	dmsA	0.0226992	0.0226992
ilvC	rsd	0.022682	0.022682
ihfB	ompC	0.0226701	0.0226701
ompA	dmsA	0.0226508	0.0226508
gatY	rpoH	0.0226295	0.0226295
rrnC	hisL	0.0226261	0.0226261
rplY	oppA	0.0226062	0.0226062
dsrA	rpsP	0.022603	0.022603
srlA	ompC	0.0225944	0.0225944
rpsJ	rpsJ	0.0225558	0.0225558
rpmB	ompA	0.0225404	0.0225404
ompA	chbA	0.0225357	0.0225357
treB	ilvC	0.0225354	0.0225354
dmsA	rrnC	0.0225229	0.0225229
ompA	mltD	0.0225184	0.0225184
gadX	ompA	0.0224741	0.0224741
rrnA	rrnB	0.0224327	0.0224327
rrnA	rpsL	0.0224266	0.0224266
rrnD	oppA	0.022426	0.022426
yfbE	rrnC	-0.022425	0.022425
rph	yahM	0.0224216	0.0224216
fdoG	yrbL	0.0224096	0.0224096
serC	rrnH	0.0224066	0.0224066
rrnD	acnB	0.0224039	0.0224039
rplY	treB	0.0223803	0.0223803
rplN	oppA	0.0223203	0.0223203
rrnH	serC	0.0222592	0.0222592
rrnC	yafL	0.0222414	0.0222414
rpsB	lpxC	0.0222355	0.0222355
rrnD	rpoH	0.0222094	0.0222094
rpsT	gadX	0.0221948	0.0221948
rpsM	rob	0.0221937	0.0221937
rpsM	gadW	0.0221891	0.0221891
rpsP	glgS	0.0221888	0.0221888
yrbL	cspD	0.0221848	0.0221848
ompA	uspE	0.0221463	0.0221463
rpsB	fdhD	0.0221319	0.0221319
ycbK	treB	0.0221305	0.0221305
rpsM	lacZ	0.0221221	0.0221221
ompC	rluE	0.0221215	0.0221215
rsd	gatY	0.0220912	0.0220912
rrnD	glpA	0.0220764	0.0220764
lpxC	ilvC	-0.0220615	0.0220615
yrbL	fdhD	-0.0220614	0.0220614
ompA	rpsL	0.0220558	0.0220558
ppiD	ompC	0.0220181	0.0220181
rpsP	ompA	-0.0219698	0.0219698
chbA	yrbL	0.0219428	0.0219428
msrB	rrnC	-0.0219066	0.0219066
rrnH	rpsT	0.0219007	0.0219007
ompC	xseB	0.0218652	0.0218652
lpxC	serC	-0.0218587	0.0218587
ppa	uhpT	0.0218315	0.0218315
rplN	acnB	-0.021776	0.021776
fdhD	ilvC	-0.0217687	0.0217687
yfbE	uhpT	-0.0217605	0.0217605
msrB	fdhD	0.0217438	0.0217438
rpsP	uhpT	-0.0217327	0.0217327
gatY	rrnA	0.0217264	0.0217264
somA	rplN	0.0217156	0.0217156
acpP	uhpT	-0.0216787	0.0216787
gatY	oppA	0.021667	0.021667
ompC	yhiD	0.0216555	0.0216555
rrnC	lpxC	-0.0216449	0.0216449
yrbL	ppa	0.0216353	0.0216353
yhhQ	serC	-0.0216285	0.0216285
yhhQ	msrB	0.0216126	0.0216126
aspA	yrbL	0.0215984	0.0215984
rrnC	gadX	0.0215903	0.0215903
ilvC	ilvC	0.0215622	0.0215622
aceB	yhhQ	0.0215314	0.0215314
acnB	rrnD	0.0215313	0.0215313
glgS	rpsP	0.0215221	0.0215221
ilvC	rrnH	0.0215122	0.0215122
ycbK	rpsJ	0.0215108	0.0215108
ybgI	yrbL	0.0215005	0.0215005
gatY	rpsL	0.0214773	0.0214773
serC	rplN	-0.0214707	0.0214707
gadW	rpsM	0.0214667	0.0214667
aceB	aceB	0.0214245	0.0214245
yrbL	rpsO	-0.021416	0.021416
aceB	lpxC	0.0214135	0.0214135
rph	ompC	-0.0213789	0.0213789
msrB	ompA	-0.0213771	0.0213771
rpsO	yahM	-0.0213555	0.0213555
rpsM	rpsU	0.0213398	0.0213398
yahM	manX	0.0212972	0.0212972
oppA	gatY	0.0212819	0.0212819
rrnB	treB	0.0212752	0.0212752
serC	ilvC	0.021271	0.021271
yhhQ	ilvC	-0.0212645	0.0212645
rrnD	serC	0.0212505	0.0212505
fdhD	serC	-0.0212394	0.0212394
uhpT	rpsJ	0.0212202	0.0212202
rpsM	yhhQ	0.0212186	0.0212186
rpsM	rrnD	0.0212143	0.0212143
rpmB	rsd	0.0211964	0.0211964
rsd	rpmB	0.0211667	0.0211667
glgS	rplN	0.0211586	0.0211586
msrB	msrB	0.021139	0.021139
rrnB	dsrA	0.021094	0.021094
ompA	rpoH	0.0210799	0.0210799
rpsU	rpsM	0.0210746	0.0210746
rplN	manX	-0.0210679	0.0210679
ompC	ycbK	0.0210652	0.0210652
rpsL	uhpT	0.0210392	0.0210392
gatY	gadX	0.0210383	0.0210383
oppA	rplY	0.0210362	0.0210362
rsd	dsrA	0.0210262	0.0210262
glgS	rrnC	-0.0210133	0.0210133
glgS	yahM	-0.0210078	0.0210078
yhiD	ompC	0.0209945	0.0209945
wrbA	yahM	0.0209885	0.0209885
atpI	ompC	0.0209794	0.0209794
ompC	marR	-0.0209392	0.0209392
fdhD	treB	-0.0209334	0.0209334
ompA	flgM	0.0209131	0.0209131
lacZ	rpsM	0.0209088	0.0209088
yrbL	uspF	0.0208823	0.0208823
gadX	uhpT	0.0208793	0.0208793
fdhD	rrnD	-0.0208734	0.0208734
rpsB	yhhQ	0.0208734	0.0208734
rpiA	ompC	-0.0208624	0.0208624
ymcC	yrbL	0.0208542	0.0208542
ybgI	ompA	0.0208198	0.0208198
rpsP	acpP	0.0207287	0.0207287
rpsP	evgA	0.0207261	0.0207261
ompA	acpP	-0.0207247	0.0207247
dsrA	dsrA	0.0207195	0.0207195
inaA	ompA	0.0206953	0.0206953
wrbA	rrnD	0.020679	0.020679
inaA	yrbL	0.0206731	0.0206731
ppiB	ompA	0.0206406	0.0206406
ompA	yhhQ	-0.0206378	0.0206378
rpsP	dsrA	0.0206323	0.0206323
ycbK	rrnA	0.0205122	0.0205122
yhhQ	aceB	0.0205087	0.0205087
panD	yrbL	0.0204992	0.0204992
aceB	rpsB	0.0204771	0.0204771
uspE	yrbL	0.0204653	0.0204653
rpsL	ycbK	0.0204323	0.0204323
cyoA	rplN	-0.0204306	0.0204306
aceB	fdhD	0.0204257	0.0204257
acnB	ompC	0.0203955	0.0203955
msrB	yahM	-0.0203911	0.0203911
rplY	rpmB	0.0203651	0.0203651
yfbE	yahM	-0.0203546	0.0203546
yejG	rplN	0.0203495	0.0203495
ompA	yfbE	-0.0203444	0.0203444
uspF	yrbL	0.0203439	0.0203439
ompC	ribA	-0.0203367	0.0203367
serC	serC	0.0203162	0.0203162
yahM	rpsL	0.0202985	0.0202985
oppA	rplN	0.0202843	0.0202843
rrnB	ycbK	0.0202837	0.0202837
gatY	yahM	0.0202822	0.0202822
lpxC	treB	-0.0202685	0.0202685
uhpT	glpA	0.0202678	0.0202678
ycbK	rrnH	0.0202669	0.0202669
glgS	yhhQ	0.0202516	0.0202516
rpsM	ptsG	0.0202471	0.0202471
rrnB	ompC	-0.0202325	0.0202325
rpiA	rrnC	0.0202225	0.0202225
rrnD	manX	0.0202016	0.0202016
dsrA	rrnB	0.0201893	0.0201893
rpsM	ycbK	0.0201697	0.0201697
ompA	ybgI	0.0201498	0.0201498
panD	ompA	0.0201371	0.0201371
gadX	rrnD	0.0201264	0.0201264
serC	fdhD	-0.02012	0.02012
chbA	ompA	0.0200835	0.0200835
acnB	yahM	0.0200676	0.0200676
glgS	lpxC	0.02006	0.02006
serC	lpxC	-0.0200415	0.0200415
yahM	yhhQ	-0.0200342	0.0200342
yhhQ	rsd	-0.0200021	0.0200021
aspA	rplN	-0.01999	0.01999
lpxC	msrB	0.0199704	0.0199704
rplY	rpoH	0.0199685	0.0199685
rpsP	rpsO	0.0199383	0.0199383
yrbL	rph	0.019937	0.019937
ilvC	serC	0.0199231	0.0199231
ompC	cvrA	0.0199139	0.0199139
yahM	rpsO	-0.0198832	0.0198832
alaS	ompA	0.019871	0.019871
gatY	rrnH	0.0198629	0.0198629
ompC	proQ	0.0198591	0.0198591
yafL	rrnC	0.0198582	0.0198582
lpxC	aceB	0.0198484	0.0198484
acpP	yrbL	-0.0198458	0.0198458
uhpT	cyoA	0.0198437	0.0198437
glpA	yrbL	0.019842	0.019842
rrnD	cyoA	0.0198393	0.0198393
rob	ompA	-0.0198327	0.0198327
ompC	ymcC	0.0198309	0.0198309
rrnC	yfbE	-0.0198217	0.0198217
evgA	rpsP	0.0198189	0.0198189
rplN	ymcC	-0.0198092	0.0198092
ppa	yahM	0.019808	0.019808
rpoH	gatY	0.0197796	0.0197796
uhpT	aspA	0.0197642	0.0197642
acnB	rrnC	0.0197503	0.0197503
cvrA	ompC	0.0197455	0.0197455
rsd	rpsT	0.0197355	0.0197355
lpxC	rsd	-0.019707	0.019707
b2641	rplN	0.019697	0.019697
ompA	uspF	0.0196904	0.0196904
ppiB	yrbL	0.0196838	0.0196838
rpmB	rpsL	0.0196655	0.0196655
gatY	lpxC	0.0196522	0.0196522
manX	rrnD	0.0196402	0.0196402
rplN	chbA	-0.0196375	0.0196375
uhpT	ymcC	0.0196348	0.0196348
yrbL	ybgI	0.0196234	0.0196234
ompC	alaS	-0.0196117	0.0196117
pspE	uhpT	-0.0195878	0.0195878
uhpT	mltD	0.0195823	0.0195823
rrnC	fdoG	0.0195791	0.0195791
glgS	uhpT	-0.0195718	0.0195718
rpsT	rpsJ	0.0195671	0.0195671
ompC	srlA	0.0195659	0.0195659
gadX	gatY	0.0195576	0.0195576
rpsL	rpmB	0.0195099	0.0195099
ilvC	rpsT	0.0195068	0.0195068
yrbL	dsrA	0.0194558	0.0194558
alaS	yrbL	0.0194523	0.0194523
ptsG	rpsM	0.0194489	0.0194489
pspE	yrbL	-0.01944	0.01944
yahM	wrbA	0.0194131	0.0194131
yhhQ	glgS	0.0194113	0.0194113
dsrA	rsd	0.0193878	0.0193878
dmsA	uhpT	0.0193772	0.0193772
ilvC	fdhD	-0.0193733	0.0193733
ompA	oppA	0.0193063	0.0193063
rplY	ilvL	0.0193007	0.0193007
uhpT	acpP	-0.0192544	0.0192544
hisL	rplY	0.0192525	0.0192525
yafL	uhpT	0.0192524	0.0192524
uhpT	wrbA	0.0192515	0.0192515
cyoA	yrbL	0.0192216	0.0192216
rpsJ	aceB	0.0192216	0.0192216
glgS	fdhD	0.0191946	0.0191946
treB	serC	0.0191652	0.0191652
uhpT	fdoG	0.0191623	0.0191623
rpsB	rrnC	-0.0191486	0.0191486
fdoG	ompA	0.0191194	0.0191194
uhpT	chbA	0.0191017	0.0191017
rplN	cyoA	-0.0190918	0.0190918
yahM	rph	0.0190578	0.0190578
fdhD	rsd	-0.0190271	0.0190271
rplN	cyaA	-0.0190013	0.0190013
ompC	uspE	0.0189949	0.0189949
rpsO	ompC	0.0189925	0.0189925
acpP	rpsP	0.0189822	0.0189822
pheM	rplN	-0.0189716	0.0189716
rpiA	ompA	0.018951	0.018951
ilvC	lpxC	-0.0189487	0.0189487
ompC	aspA	0.018939	0.018939
rplN	pspE	0.0189234	0.0189234
yrbL	cld	0.0189042	0.0189042
rpsP	yahM	-0.0189013	0.0189013
dmsA	rrnD	0.0188901	0.0188901
rplN	pheM	-0.0188554	0.0188554
lpxC	rrnD	-0.0188258	0.0188258
rplY	msrB	0.0188155	0.0188155
ylaC	rpsM	0.01881	0.01881
rrnC	uspF	0.0188087	0.0188087
ompA	inaA	0.0188057	0.0188057
ompA	panD	0.0187758	0.0187758
oppA	yrbL	0.0187582	0.0187582
serC	yhhQ	-0.018742	0.018742
manX	yahM	0.0187325	0.0187325
uhpT	uspE	0.0187191	0.0187191
rrnD	rpsP	0.0186847	0.0186847
ompA	pheM	0.0186806	0.0186806
pheL	yrbL	0.018677	0.018677
rpmB	yahM	0.0186555	0.0186555
rrnD	rpmB	0.0186546	0.0186546
gatY	glpA	0.0186527	0.0186527
ppa	rrnD	0.0186375	0.0186375
rpmB	rrnB	0.0186226	0.0186226
mltD	yrbL	0.0186205	0.0186205
rpsM	yrbL	-0.0186114	0.0186114
rph	rrnD	0.0185935	0.0185935
uhpT	flgM	0.0185919	0.0185919
fdhD	aceB	0.0185874	0.0185874
uhpT	ppa	0.0185591	0.0185591
rrnD	mltD	0.0185364	0.0185364
uhpT	yafL	0.0185327	0.0185327
acpP	ompC	0.0185195	0.0185195
uhpT	rph	0.018515	0.018515
rpsL	treB	0.0185096	0.0185096
msrB	rsd	-0.0184993	0.0184993
pspE	yahM	-0.0184935	0.0184935
yrbL	glpD	0.0184873	0.0184873
rpsJ	ycbK	0.0184794	0.0184794
ilvL	rplY	0.0184416	0.0184416
rrnD	fdoG	0.0184415	0.0184415
rpsB	aceB	0.0184378	0.0184378
rpsB	ilvC	-0.018427	0.018427
yrbL	sraB	0.0184194	0.0184194
secE	ompC	0.0184155	0.0184155
lpxC	glgS	0.0184086	0.0184086
gadX	rpsT	0.0184042	0.0184042
rrnB	rpmB	0.018391	0.018391
gatY	glgS	0.0183891	0.0183891
yahM	ppa	0.0183554	0.0183554
rsd	fdhD	-0.0183011	0.0183011
rrnD	aspA	0.0182859	0.0182859
ilvC	rrnA	0.0182535	0.0182535
fdhD	msrB	0.0182365	0.0182365
dsrA	rrnA	0.018227	0.018227
uhpT	rpoH	0.0181912	0.0181912
pheL	ompA	0.0181847	0.0181847
manX	rrnC	0.0181754	0.0181754
yahM	rpsJ	0.0181743	0.0181743
yrbL	ribB	0.018164	0.018164
rplY	yhhQ	0.018159	0.018159
gatY	glpD	0.0181059	0.0181059
ribB	rplN	-0.0180879	0.0180879
rpsB	treB	-0.0180778	0.0180778
uspF	ompA	0.0180772	0.0180772
rpsM	ylaC	0.0180739	0.0180739
yhhQ	treB	-0.0180668	0.0180668
ppiB	rrnC	0.0180474	0.0180474
rsd	lpxC	-0.0180471	0.0180471
rrnA	dsrA	0.0180379	0.0180379
aspA	ompA	0.0180293	0.0180293
msrB	glgS	0.0180179	0.0180179
secE	rpsM	0.0180051	0.0180051
dsrA	ompA	0.0179955	0.0179955
uspE	rplN	-0.0179857	0.0179857
yrbL	panD	0.0179669	0.0179669
uhpT	dmsA	0.0179578	0.0179578
ilvC	rpsB	-0.0179456	0.0179456
ompC	ptsG	-0.0179262	0.0179262
rpmB	gatY	0.0179113	0.0179113
rpsP	serC	-0.0178863	0.0178863
oppA	rrnD	0.0178697	0.0178697
rob	uhpT	-0.0178605	0.0178605
rplY	gadX	0.017842	0.017842
yrbL	lpxC	-0.017839	0.017839
ompC	dppA	0.0178332	0.0178332
rpsT	rpsM	-0.0177999	0.0177999
msrB	rpsB	0.0177911	0.0177911
yafL	rrnD	0.0177905	0.0177905
msrB	serC	-0.0177867	0.0177867
uhpT	rrnB	0.0177528	0.0177528
rplN	somA	0.0177133	0.0177133
ompA	cld	0.0177098	0.0177098
rplN	ileX	0.0177087	0.0177087
serC	rpsB	-0.0176993	0.0176993
ompC	ihfB	0.0176921	0.0176921
rrnC	ybgI	0.0176655	0.0176655
rrnC	pheL	0.0176652	0.0176652
araF	ompC	0.0176447	0.0176447
rpsO	rpsP	0.0176408	0.0176408
ilvL	rpsP	0.0176398	0.0176398
rrnD	ymcC	0.0176278	0.0176278
rplN	gnd	0.0176254	0.0176254
rrnC	glpA	0.0176242	0.0176242
rpsL	rpsP	0.0176203	0.0176203
rpiA	yrbL	0.0175904	0.0175904
rrnD	uspE	0.0175871	0.0175871
yrbL	inaA	0.017587	0.017587
cld	yrbL	0.0175864	0.0175864
msrB	aceB	0.0175686	0.0175686
bax	rpsM	0.0175567	0.0175567
serC	rrnA	0.0175489	0.0175489
ompA	cspD	0.0175378	0.0175378
ybgI	uhpT	0.0175354	0.0175354
ompC	yaaW	0.0175195	0.0175195
hisL	rrnH	0.0175183	0.0175183
rpsM	oppA	0.0174923	0.0174923
rpsM	ygjH	0.0174885	0.0174885
chbA	uhpT	0.0174879	0.0174879
rrnC	aspA	0.0174834	0.0174834
dsrA	rpsJ	0.0174765	0.0174765
ptsG	ompC	-0.0174458	0.0174458
rob	yrbL	-0.0174304	0.0174304
ycbK	rpsP	0.0173904	0.0173904
rrnD	flgM	0.0173889	0.0173889
yahM	dmsA	0.0173879	0.0173879
aceB	msrB	0.0173726	0.0173726
ymcC	ompA	0.017372	0.017372
inaA	uhpT	0.0173638	0.0173638
gatY	rrnB	0.0173628	0.0173628
ompC	rpmE	0.0173623	0.0173623
pheL	rrnC	0.0173551	0.0173551
glpA	gatY	0.0173431	0.0173431
ssb	yrbL	0.0173026	0.0173026
rrnD	dmsA	0.0173008	0.0173008
yahM	yafL	0.017277	0.017277
dmsA	yahM	0.0172708	0.0172708
insA_7	yrbL	0.01727	0.01727
rrnD	cspD	0.0172422	0.0172422
evgA	ompA	-0.0172281	0.0172281
dsrA	ycbK	0.017215	0.017215
rpsB	serC	-0.0171894	0.0171894
rpsP	ilvC	-0.017188	0.017188
rrnD	wrbA	0.0171873	0.0171873
rrnH	rpsJ	0.0171745	0.0171745
ygjH	rpsM	0.0171651	0.0171651
gadX	rpsM	-0.0171604	0.0171604
glgS	msrB	0.0171346	0.0171346
rrnC	panD	0.0171233	0.0171233
ilvC	yhhQ	-0.01712	0.01712
fdhD	glgS	0.0171121	0.0171121
rpsP	ilvL	0.0171108	0.0171108
ompA	alaS	0.0171007	0.0171007
gatY	ilvL	0.0170994	0.0170994
ompC	dapF	-0.0170947	0.0170947
ompC	gnd	-0.0170941	0.0170941
rrnC	rpiA	0.0170819	0.0170819
gatY	treB	0.0170686	0.0170686
yadF	ompC	0.0170571	0.0170571
rpmB	rrnA	0.0170433	0.0170433
rplY	glpA	0.0170398	0.0170398
rrnC	yhhQ	-0.017038	0.017038
oppA	rpsP	0.0170187	0.0170187
rplN	rrnD	0.0170062	0.0170062
insA_7	ompA	0.0169983	0.0169983
ompA	rob	-0.0169948	0.0169948
ppiB	uhpT	0.0169852	0.0169852
rpsJ	msrB	0.0169809	0.0169809
ompC	yjgA	0.0169749	0.0169749
rrnC	rpsP	0.0169649	0.0169649
yrbL	yfbE	-0.016946	0.016946
rpsB	rrnD	-0.0169433	0.0169433
uspE	ompA	0.0169429	0.0169429
rrnA	rpsJ	0.0169374	0.0169374
rplY	hisL	0.0169168	0.0169168
uhpT	yhhQ	-0.0169086	0.0169086
yahM	yfbE	-0.0169017	0.0169017
rpsT	rrnA	0.0168939	0.0168939
gatY	fdhD	0.0168852	0.0168852
msrB	uhpT	-0.0168815	0.0168815
rsd	yhhQ	-0.0168691	0.0168691
manX	ompC	0.0168666	0.0168666
ssb	ompA	0.0168604	0.0168604
rpsM	bax	0.0168516	0.0168516
rpoH	rpsP	0.0168505	0.0168505
gatY	sraB	0.0168485	0.0168485
panD	uhpT	0.0168425	0.0168425
treB	rrnB	0.0168419	0.0168419
glgS	yrbL	-0.016837	0.016837
rrnD	yafL	0.0168277	0.0168277
rpsJ	yhhQ	0.0168131	0.0168131
msrB	gatY	0.0168072	0.0168072
rrnC	uspE	0.0168019	0.0168019
pspE	rrnC	-0.0167995	0.0167995
aceB	rpsJ	0.0167926	0.0167926
rbsD	yrbL	0.0167698	0.0167698
aceB	ompA	-0.016764	0.016764
rrnC	ileX	0.0167631	0.0167631
chbA	ompC	0.0167539	0.0167539
rrnA	ilvC	0.016739	0.016739
rpsT	rpoH	0.0167348	0.0167348
yfbE	rplN	0.0167317	0.0167317
rrnC	inaA	0.0167295	0.0167295
gatY	ribB	0.0167106	0.0167106
rpsJ	rpsT	0.0166859	0.0166859
acpP	yahM	-0.0166798	0.0166798
rrnC	ppiB	0.0166304	0.0166304
ompA	ppiB	0.0165915	0.0165915
uhpT	ybgI	0.0165835	0.0165835
cld	ompC	0.0165745	0.0165745
ompC	trmU	0.0165725	0.0165725
yafL	yahM	0.0165677	0.0165677
rpsJ	ompA	0.016563	0.016563
rpsL	rpsJ	0.0165575	0.0165575
ompC	ybaY	0.0165463	0.0165463
ilvL	gatY	0.0165337	0.0165337
alaS	uhpT	0.0165143	0.0165143
rrnD	pheM	0.0165133	0.0165133
rplN	rluE	-0.0165099	0.0165099
ileX	rrnC	0.0164901	0.0164901
lacZ	rrnC	0.0164897	0.0164897
rrnC	chbA	0.0164842	0.0164842
rbsD	ompA	0.0164685	0.0164685
glgS	rpsB	0.0164485	0.0164485
alaS	rrnC	0.0164343	0.0164343
rplN	aspA	-0.0164251	0.0164251
rrnC	rpsB	-0.0163979	0.0163979
rluE	rplN	-0.0163776	0.0163776
oppA	rpsM	0.0163709	0.0163709
uhpT	yfbE	-0.0163576	0.0163576
yihN	yrbL	0.0163423	0.0163423
uhpT	pheM	0.0163291	0.0163291
msrB	ilvC	-0.0163229	0.0163229
fdoG	uhpT	0.0163148	0.0163148
ompA	ssb	0.0163012	0.0163012
rpsM	secE	0.0162929	0.0162929
hisL	rpsL	0.0162548	0.0162548
ompA	pheL	0.0162425	0.0162425
cytR	yrbL	0.0162346	0.0162346
yihN	ompA	0.0162285	0.0162285
fdoG	rrnD	0.0162149	0.0162149
rpmE	rpsM	0.0161846	0.0161846
evgA	uhpT	-0.0161799	0.0161799
yrbL	acpP	-0.0161735	0.0161735
inaA	rrnC	0.0161496	0.0161496
crl	rplN	-0.0161454	0.0161454
aceB	uhpT	-0.0161405	0.0161405
yahM	fdoG	0.0161291	0.0161291
lpxC	rpsO	0.0161218	0.0161218
rob	ompC	0.016114	0.016114
ycbK	gadX	0.016112	0.016112
rrnC	alaS	0.0161113	0.0161113
panD	rrnC	0.0161021	0.0161021
rpsB	rpsO	0.0160974	0.0160974
rrnC	ymcC	0.0160788	0.0160788
rrnH	hisL	0.016068	0.016068
ompC	inaA	-0.0160571	0.0160571
yahM	chbA	0.0160413	0.0160413
insA_2	rrnC	0.0160289	0.0160289
uhpT	uspF	0.0159989	0.0159989
gadX	gadX	0.0159625	0.0159625
ycbK	rpsL	0.0159503	0.0159503
yfbE	rrnD	-0.0159489	0.0159489
ybgI	rrnC	0.0159311	0.0159311
glgS	serC	-0.0159055	0.0159055
oppA	rrnC	0.0158997	0.0158997
ompA	insA_7	0.015889	0.015889
yahM	aspA	0.0158742	0.0158742
fdhD	rpsO	0.0158711	0.0158711
rplY	sraB	0.0158684	0.0158684
treB	gadX	0.0158522	0.0158522
ybgI	rplN	-0.0158483	0.0158483
rplY	evgA	0.0158427	0.0158427
flgM	yrbL	0.0158419	0.0158419
gatY	rpsB	0.0158298	0.0158298
rplN	b2641	0.015821	0.015821
rpoH	rplY	0.0158198	0.0158198
rpmB	dsrA	0.0157936	0.0157936
pspE	rpsM	0.0157919	0.0157919
glgS	rsd	-0.015788	0.015788
aspA	uhpT	0.0157825	0.0157825
ppiB	yahM	0.0157805	0.0157805
yrbL	ssb	0.0157708	0.0157708
yrbL	proQ	0.0157707	0.0157707
inaA	rplN	-0.0157599	0.0157599
ypeA	rplN	0.0157525	0.0157525
rpsM	gadX	-0.0156946	0.0156946
rpsP	pspE	0.0156914	0.0156914
rpmE	ompA	-0.0156546	0.0156546
ompC	b2641	0.0156541	0.0156541
rrnD	uspF	0.0156535	0.0156535
yrbL	pheL	0.0156515	0.0156515
serC	rpsT	0.0156485	0.0156485
uspF	ompC	0.0156409	0.0156409
yahM	acpP	-0.0156358	0.0156358
ycbK	rsd	0.0156323	0.0156323
rrnD	sraB	0.0156263	0.0156263
rpsT	glpA	0.015608	0.015608
rpsO	rpsB	0.0155762	0.0155762
ompA	pspE	-0.0155746	0.0155746
gatY	cspD	0.0155396	0.0155396
rrnC	yejG	0.0155355	0.0155355
yrbL	alaS	0.0155285	0.0155285
ycbK	dsrA	0.0155141	0.0155141
rpsB	acpP	0.015503	0.015503
rrnD	chbA	0.0154887	0.0154887
rpsL	hisL	0.0154878	0.0154878
cld	ompA	0.0154848	0.0154848
yahM	ymcC	0.0154821	0.0154821
rrnC	ilvL	0.0154755	0.0154755
yrbL	rpmB	0.015463	0.015463
rplY	lpxC	0.0154572	0.0154572
serA	rrnC	0.0154515	0.0154515
rrnC	cyoA	0.0154469	0.0154469
aceB	glgS	0.015439	0.015439
yhhQ	rpsO	0.0154303	0.0154303
cyaA	rplN	-0.0154229	0.0154229
uhpT	inaA	0.0154212	0.0154212
ymcC	uhpT	0.0153998	0.0153998
ompA	dsrA	0.0153969	0.0153969
rrnD	ppa	0.0153893	0.0153893
rpsJ	dsrA	0.0153551	0.0153551
uhpT	panD	0.0153391	0.0153391
serA	yrbL	0.0153262	0.0153262
gatY	cyoA	0.01531	0.01531
dsrA	ompC	0.0153047	0.0153047
rpoH	yrbL	0.0152849	0.0152849
cytR	ompA	0.0152774	0.0152774
ompC	gadW	-0.0152613	0.0152613
rrnC	serA	0.0152575	0.0152575
rpmB	uhpT	0.0152482	0.0152482
ompA	rpmB	0.015248	0.015248
ompA	rbsD	0.0152409	0.0152409
yahM	ybgI	0.01523	0.01523
uspF	rrnC	0.0152102	0.0152102
rph	rplN	-0.0152091	0.0152091
rrnA	rpmB	0.0152021	0.0152021
gatY	evgA	0.0152011	0.0152011
uhpT	rob	-0.0151919	0.0151919
rrnC	cld	0.0151754	0.0151754
yrbL	insA_7	0.0151749	0.0151749
ycbK	rrnB	0.0151745	0.0151745
sraB	gatY	0.0151738	0.0151738
glgS	ilvC	-0.0151692	0.0151692
rpiA	yahM	0.0151641	0.0151641
inaA	yahM	0.0151602	0.0151602
ilvC	ycbK	0.0151598	0.0151598
lpxC	rrnH	-0.0151391	0.0151391
glpA	rrnD	0.0151316	0.0151316
yhhQ	rrnH	-0.0151226	0.0151226
dsrA	rpmB	0.015118	0.015118
rpoH	msrB	0.0151122	0.0151122
treB	fdhD	-0.0151043	0.0151043
glgS	aceB	0.0150924	0.0150924
acpP	rpsB	0.0150852	0.0150852
yrbL	cytR	0.0150826	0.0150826
uspF	rrnD	0.0150765	0.0150765
uspF	uhpT	0.0150452	0.0150452
aspA	rrnD	0.0150446	0.0150446
yrbL	trmU	0.0150328	0.0150328
rpsP	rpsL	0.0150292	0.0150292
rplY	rpsB	0.0150284	0.0150284
ompA	cytR	0.0150274	0.0150274
treB	rpsB	-0.0150274	0.0150274
yahM	uspE	0.0150235	0.0150235
rpiA	uhpT	0.0149992	0.0149992
glgS	glgS	0.0149987	0.0149987
serA	ompA	0.014986	0.014986
ilvC	rpsM	-0.014954	0.014954
rpsJ	lpxC	0.0149422	0.0149422
rpsJ	rpoH	0.0149397	0.0149397
treB	acnB	0.0149309	0.0149309
yejG	rrnC	0.0149242	0.0149242
yrbL	crl	0.0149227	0.0149227
gadW	ompC	-0.0149037	0.0149037
uhpT	oppA	0.0149033	0.0149033
ycbK	rpsM	0.0148997	0.0148997
ybgI	yahM	0.0148991	0.0148991
acnB	rpsT	0.0148707	0.0148707
glpD	rpsP	0.0148629	0.0148629
fdhD	rrnH	-0.0148602	0.0148602
yahM	glpA	0.0148526	0.0148526
alaS	yahM	0.0148501	0.0148501
lpxC	acpP	0.0148346	0.0148346
rpsP	oppA	0.0148201	0.0148201
rrnA	serC	0.0148097	0.0148097
uspE	uhpT	0.0148079	0.0148079
rplY	glpD	0.0148008	0.0148008
uhpT	cspD	0.0147867	0.0147867
yafK	yrbL	0.0147854	0.0147854
yfcD	yrbL	0.0147738	0.0147738
pheL	uhpT	0.0147633	0.0147633
yrbL	yfdG	0.0147617	0.0147617
dapF	rrnC	0.0147559	0.0147559
hisL	rsd	0.0147525	0.0147525
yrbL	cyaA	0.0147515	0.0147515
yfcD	ompA	0.0147276	0.0147276
ompA	yihN	0.0147224	0.0147224
dsrA	aceB	0.0147134	0.0147134
rplN	uspE	-0.0146795	0.0146795
rrnB	ilvC	0.0146726	0.0146726
uhpT	cld	0.014671	0.014671
rpsP	rob	0.0146526	0.0146526
dapF	ompA	0.0146503	0.0146503
gnd	rrnC	0.0146309	0.0146309
yhhQ	rrnD	-0.0146308	0.0146308
panD	yahM	0.0146298	0.0146298
rrnC	cytR	0.0146269	0.0146269
rplN	ilvC	-0.0146142	0.0146142
yrbL	rbsD	0.0145815	0.0145815
rob	yahM	-0.0145781	0.0145781
treB	rpsL	0.0145726	0.0145726
yahM	inaA	0.0145679	0.0145679
ybgI	rrnD	0.0145655	0.0145655
fdhD	acpP	0.0145544	0.0145544
pheM	yrbL	0.0145535	0.0145535
cspD	yrbL	0.0145457	0.0145457
rplN	ypeA	0.0145436	0.0145436
yahM	cyoA	0.0145393	0.0145393
glgS	rpsM	0.0145293	0.0145293
rpsP	rpoH	0.0145209	0.0145209
hisL	rrnB	0.0144922	0.0144922
glpD	gatY	0.0144916	0.0144916
dppA	ompC	0.0144846	0.0144846
ssb	rplN	-0.0144537	0.0144537
yrbL	ppiB	0.0144326	0.0144326
ompC	yahD	0.0144294	0.0144294
rpsM	yejG	0.0144292	0.0144292
yhhQ	gatY	0.0144223	0.0144223
yahM	panD	0.0144166	0.0144166
rrnC	rpoH	0.0144158	0.0144158
rplY	cspD	0.0144108	0.0144108
rplY	glgS	0.0144101	0.0144101
uspE	rrnD	0.0143932	0.0143932
rsd	wrbA	0.0143876	0.0143876
rrnD	glpD	0.0143828	0.0143828
tyrP	ompC	0.0143791	0.0143791
cspD	gatY	0.0143713	0.0143713
rpmE	yrbL	-0.0143677	0.0143677
rpsT	cyoA	0.0143662	0.0143662
rpsO	fdhD	0.0143652	0.0143652
dapF	yrbL	0.0143506	0.0143506
ompA	crl	0.0143499	0.0143499
chbA	rrnD	0.0143497	0.0143497
glpA	rplY	0.0143471	0.0143471
pspE	rpsP	0.0143431	0.0143431
rpsM	rpmE	0.0143339	0.0143339
aceB	yahM	-0.0143267	0.0143267
gadX	rplY	0.0143204	0.0143204
yahM	uspF	0.0143198	0.0143198
rrnB	serC	0.0143167	0.0143167
cyoA	gatY	0.0143163	0.0143163
serC	rpsP	-0.0142994	0.0142994
evgA	rpsB	0.0142938	0.0142938
rrnB	rpsT	0.0142854	0.0142854
ompC	yadF	0.0142839	0.0142839
rpsO	lpxC	0.0142729	0.0142729
ssb	uhpT	0.0142705	0.0142705
dsrA	yahM	0.0142654	0.0142654
insA_7	uhpT	0.0142597	0.0142597
rrnC	rbsD	0.0142569	0.0142569
yahM	rpmB	0.0142295	0.0142295
yhhQ	acpP	0.0142293	0.0142293
yahM	mltD	0.0142252	0.0142252
yafK	ompA	0.0142194	0.0142194
rrnC	insA_7	0.0142154	0.0142154
rrnB	rpsJ	0.0142139	0.0142139
ribB	msrB	0.0142042	0.0142042
treB	rpsJ	0.0142021	0.0142021
serC	rrnB	0.0141633	0.0141633
rpoH	yhhQ	0.0141556	0.0141556
ymcC	rrnD	0.0141526	0.0141526
rrnH	wrbA	0.0141486	0.0141486
aceB	acpP	0.0141465	0.0141465
glpA	rplN	-0.0141326	0.0141326
aceB	evgA	0.0141177	0.0141177
rsd	rph	0.014116	0.014116
msrB	rrnH	-0.0140931	0.0140931
bax	rpsP	0.0140858	0.0140858
rph	treB	0.0140623	0.0140623
marR	ompC	-0.0140441	0.0140441
glpD	msrB	0.0140426	0.0140426
rpsB	msrB	0.0140398	0.0140398
oppA	rpsJ	0.0140314	0.0140314
lpxC	evgA	0.0140169	0.0140169
yhhQ	pspE	0.0140116	0.0140116
panD	rrnD	0.0139667	0.0139667
ileX	yrbL	0.0139647	0.0139647
yhhQ	evgA	0.0139586	0.0139586
ppiB	ompC	-0.0139543	0.0139543
glpD	yhhQ	0.0139505	0.0139505
ompA	rpmE	-0.0139381	0.0139381
rrnC	cspD	0.0139308	0.0139308
rpsT	flgM	0.013922	0.013922
ribB	yhhQ	0.0139087	0.0139087
rpmE	uhpT	-0.0139058	0.0139058
cyoA	ompA	0.0139012	0.0139012
rpsB	glgS	0.0138922	0.0138922
yrbL	yihN	0.0138909	0.0138909
rplY	bax	0.0138816	0.0138816
rpsJ	oppA	0.0138764	0.0138764
lpxC	pspE	0.0138735	0.0138735
rrnC	mltD	0.0138701	0.0138701
uhpT	alaS	0.0138682	0.0138682
evgA	lpxC	0.0138672	0.0138672
rrnC	ssb	0.0138279	0.0138279
ycbK	rpoH	0.0138213	0.0138213
mltD	ompA	0.0138033	0.0138033
crl	yrbL	0.0137896	0.0137896
gatY	pheM	0.013785	0.013785
rrnC	yihN	0.0137831	0.0137831
rpsB	evgA	0.0137814	0.0137814
hisL	dsrA	0.0137647	0.0137647
rpsT	mltD	0.0137612	0.0137612
inaA	rrnD	0.0137575	0.0137575
gatY	bax	0.0137545	0.0137545
rpsP	bax	0.0137427	0.0137427
hisL	gatY	0.0137422	0.0137422
aceB	rpsO	0.0137403	0.0137403
cyoA	rrnD	0.0137349	0.0137349
pheL	rrnD	0.0137339	0.0137339
gatY	flgM	0.01373	0.01373
rrnC	dapF	0.0137245	0.0137245
ompC	hisL	-0.0137232	0.0137232
ycbK	oppA	0.0137222	0.0137222
rbsD	uhpT	0.0137177	0.0137177
rrnC	yafK	0.0137135	0.0137135
pspE	lpxC	0.0137118	0.0137118
rpmB	ycbK	0.0137072	0.0137072
fdoG	rrnC	0.0137059	0.0137059
treB	manX	0.0136932	0.0136932
rpoH	rpsJ	0.0136867	0.0136867
secE	ompA	-0.0136668	0.0136668
yahM	pspE	-0.0136614	0.0136614
fdoG	rplN	-0.0136521	0.0136521
rrnD	cld	0.0136501	0.0136501
ribA	ompA	0.0136493	0.0136493
rpsT	acnB	0.013646	0.013646
wrbA	treB	0.0136375	0.0136375
treB	lpxC	-0.0136207	0.0136207
rplY	cyoA	0.0136087	0.0136087
gatY	lon	0.0135863	0.0135863
rrnB	hisL	0.0135829	0.0135829
insA_2	ompA	0.0135754	0.0135754
yahM	ppiB	0.0135704	0.0135704
yahM	alaS	0.0135667	0.0135667
manX	rpsT	0.0135538	0.0135538
yrbL	rob	-0.013536	0.013536
gatY	mltD	0.0135309	0.0135309
panD	rplN	-0.0135249	0.0135249
rbsD	rrnC	0.013522	0.013522
evgA	fdhD	0.0135188	0.0135188
yihN	uhpT	0.0135114	0.0135114
evgA	aceB	0.0135114	0.0135114
rpsP	glpD	0.01351	0.01351
glpA	ompA	0.0135035	0.0135035
rsd	hisL	0.0135031	0.0135031
sraB	rpsP	0.0134966	0.0134966
pheL	yahM	0.0134932	0.0134932
gadX	rpoH	0.0134887	0.0134887
uhpT	ssb	0.0134877	0.0134877
gnd	rplN	0.0134819	0.0134819
lon	rrnC	-0.0134612	0.0134612
fdhD	evgA	0.0134451	0.0134451
evgA	rplY	0.0134436	0.0134436
evgA	yhhQ	0.013443	0.013443
pspE	fdhD	0.0134405	0.0134405
ileX	rplN	0.0134393	0.0134393
rrnD	ybgI	0.0134386	0.0134386
ompC	fdoG	0.0134154	0.0134154
acpP	lpxC	0.0134116	0.0134116
chbA	yahM	0.0134086	0.0134086
acpP	fdhD	0.0133896	0.0133896
gadW	rrnC	0.0133816	0.0133816
lon	yhhQ	0.013377	0.013377
rpsJ	glgS	0.0133767	0.0133767
rpmB	rpmB	0.0133622	0.0133622
rrnD	rph	0.0133584	0.0133584
sraB	rplY	0.0133555	0.0133555
rpsJ	gadX	0.0133534	0.0133534
ilvC	rrnB	0.0133426	0.0133426
yihN	rrnC	0.0133373	0.0133373
ribB	rpsP	0.0133316	0.0133316
aceB	dsrA	0.0133228	0.0133228
insA_7	rrnC	0.0133215	0.0133215
yrbL	artP	0.0132937	0.0132937
pspE	yhhQ	0.0132874	0.0132874
uhpT	ppiB	0.0132804	0.0132804
rrnH	fdhD	-0.013272	0.013272
gadX	msrB	0.0132649	0.0132649
fdhD	pspE	0.013261	0.013261
ppiB	rrnD	0.0132574	0.0132574
gatY	rpmB	0.0132465	0.0132465
hisL	rrnD	0.0132416	0.0132416
ompA	yfcD	0.0132314	0.0132314
yahM	dsrA	0.0132313	0.0132313
acnB	treB	0.0132261	0.0132261
mog	ompA	0.0132187	0.0132187
rplN	crl	-0.0132171	0.0132171
rph	rsd	0.0132158	0.0132158
lon	rpsP	0.013206	0.013206
ompC	bolA	0.0132052	0.0132052
evgA	yahM	-0.0132031	0.0132031
serC	msrB	-0.0132021	0.0132021
ompA	rpiA	0.0131969	0.0131969
ompC	pheL	-0.0131829	0.0131829
yahM	rob	-0.0131769	0.0131769
ompA	yafK	0.0131752	0.0131752
yrbL	araF	0.0131719	0.0131719
rob	rpsP	0.0131717	0.0131717
ompA	proQ	0.0131672	0.0131672
ompC	mog	-0.0131658	0.0131658
cld	uhpT	0.0131623	0.0131623
ompA	sraB	0.0131547	0.0131547
rpsJ	fdhD	0.0131487	0.0131487
rpmB	treB	0.0131455	0.0131455
gadX	rpsJ	0.0131413	0.0131413
yejG	rpsM	0.0131301	0.0131301
rplN	glpA	-0.0131301	0.0131301
rrnD	ribB	0.0131229	0.0131229
rplY	acpP	0.0131113	0.0131113
rpsO	yhhQ	0.0131073	0.0131073
cytR	rrnC	0.0130978	0.0130978
ptsG	rrnC	0.0130934	0.0130934
dsrA	hisL	0.013076	0.013076
tyrS	yrbL	0.0130654	0.0130654
gatY	cyaA	0.0130648	0.0130648
alaS	rrnD	0.0130463	0.0130463
somA	rpsM	0.0130427	0.0130427
yafK	rrnC	0.013036	0.013036
uhpT	insA_7	0.0130241	0.0130241
rplN	glpD	-0.0130123	0.0130123
yrbL	rpoE	0.0129986	0.0129986
rplY	fdhD	0.0129857	0.0129857
treB	ompC	0.0129713	0.0129713
yaaW	ompA	-0.0129604	0.0129604
mog	yrbL	0.0129399	0.0129399
yrbL	tyrS	0.0129353	0.0129353
uhpT	pspE	-0.012933	0.012933
acpP	aceB	0.0129157	0.0129157
yrbL	rluE	0.0129117	0.0129117
aceB	serC	-0.0129107	0.0129107
rsd	msrB	-0.0129058	0.0129058
serC	glgS	-0.0129015	0.0129015
msrB	rpsJ	0.0128978	0.0128978
yrbL	yafK	0.0128971	0.0128971
rpsP	lon	0.0128961	0.0128961
ompC	panD	-0.0128928	0.0128928
ompA	serA	0.0128822	0.0128822
rpmB	ompC	-0.0128721	0.0128721
marR	rrnC	0.0128686	0.0128686
ribA	rrnC	0.0128556	0.0128556
rpsT	oppA	0.0128313	0.0128313
ribA	ompC	-0.0128179	0.0128179
uhpT	pheL	0.012816	0.012816
wrbA	rrnH	0.0128117	0.0128117
ompA	trmU	0.0128087	0.0128087
rpiA	rrnD	0.0128059	0.0128059
ilvC	rpsP	-0.0128054	0.0128054
rsd	ppa	0.0128024	0.0128024
accB	ompC	0.0127983	0.0127983
ycbK	glpA	0.0127941	0.0127941
yahM	pheL	0.0127833	0.0127833
msrB	rplN	0.0127802	0.0127802
serC	ycbK	0.012773	0.012773
yehS	ompC	0.0127711	0.0127711
yahM	oppA	0.012766	0.012766
lon	lpxC	0.012756	0.012756
glpD	lpxC	0.0127481	0.0127481
mltD	uhpT	0.0127415	0.0127415
ppa	treB	0.0127349	0.0127349
mltD	rrnD	0.0127242	0.0127242
alaS	rplN	-0.0127196	0.0127196
ribA	yrbL	0.0127172	0.0127172
rrnH	rph	0.0127164	0.0127164
marR	ompA	0.0126984	0.0126984
ribB	gatY	0.0126934	0.0126934
ileX	ompA	0.0126914	0.0126914
glpA	rpsT	0.0126709	0.0126709
ribB	lpxC	0.0126682	0.0126682
cyoA	uhpT	0.0126647	0.0126647
cytR	uhpT	0.0126532	0.0126532
rpsT	ribB	0.0126509	0.0126509
rrnH	lpxC	-0.0126457	0.0126457
evgA	yrbL	-0.0126393	0.0126393
uhpT	rpsL	0.0126365	0.0126365
yfbE	treB	-0.0126303	0.0126303
rpoH	rrnD	0.0126246	0.0126246
hisL	rpsP	0.0126158	0.0126158
mltD	gatY	0.0126152	0.0126152
yahM	cld	0.0126052	0.0126052
rpsT	pheM	0.0126029	0.0126029
msrB	ribB	0.0125971	0.0125971
rplY	ribB	0.0125911	0.0125911
rpsM	pspE	0.0125803	0.0125803
ompC	serA	-0.0125777	0.0125777
ilvC	rpsO	-0.0125484	0.0125484
cld	rrnD	0.0125456	0.0125456
ilvL	rrnC	0.0125441	0.0125441
rpsO	treB	-0.0125429	0.0125429
yahM	flgM	0.0125417	0.0125417
b2641	ompA	-0.0125118	0.0125118
crl	ompA	0.0125054	0.0125054
rpsL	rpsT	0.0125027	0.0125027
rpsT	glpD	0.0125018	0.0125018
rrnC	yfcD	0.0124993	0.0124993
wrbA	rsd	0.0124929	0.0124929
lpxC	rph	-0.012482	0.012482
pspE	rpsB	0.0124582	0.0124582
rpoH	lpxC	0.0124578	0.0124578
acpP	yhhQ	0.0124513	0.0124513
aceB	ilvC	-0.01245	0.01245
ssb	rrnC	0.0124482	0.0124482
rrnC	gnd	0.0124358	0.0124358
rsd	yfbE	-0.0124327	0.0124327
lon	msrB	0.0124325	0.0124325
rpsJ	rpsL	0.0124245	0.0124245
rrnC	tyrS	0.0124216	0.0124216
yrbL	yfcD	0.0124194	0.0124194
uhpT	rbsD	0.012394	0.012394
rph	rrnH	0.0123923	0.0123923
fdoG	yahM	0.0123815	0.0123815
rpsJ	uhpT	0.0123812	0.0123812
rpsO	rrnD	-0.0123773	0.0123773
rrnH	dmsA	0.0123764	0.0123764
evgA	gatY	0.0123663	0.0123663
uspF	yahM	0.0123658	0.0123658
treB	wrbA	0.0123657	0.0123657
rrnD	panD	0.0123648	0.0123648
ribB	rsd	-0.0123596	0.0123596
msrB	glpD	0.0123585	0.0123585
pheM	gatY	0.0123469	0.0123469
ompA	evgA	-0.0123443	0.0123443
insA_7	rplN	-0.0123388	0.0123388
rpoH	rpoH	0.0123364	0.0123364
insA_7	yahM	0.0123303	0.0123303
ompA	tyrS	0.0123265	0.0123265
yrbL	serA	0.0123203	0.0123203
oppA	ompA	0.0123177	0.0123177
yahM	ssb	0.012309	0.012309
rpsJ	glpD	0.0123029	0.0123029
rpsL	ompC	-0.0123017	0.0123017
acnB	rpsM	-0.0122959	0.0122959
rrnC	glnL	0.0122934	0.0122934
rpsT	manX	0.0122859	0.0122859
rsd	glgS	-0.012284	0.012284
rpsP	hisL	0.0122818	0.0122818
manX	treB	0.0122808	0.0122808
secE	uhpT	-0.0122777	0.0122777
yjbJ	ompC	0.0122746	0.0122746
rrnH	ppa	0.01226	0.01226
rrnC	sraB	0.0122568	0.0122568
yfcD	uhpT	0.0122428	0.0122428
rrnC	pspE	-0.012241	0.012241
gadX	ycbK	0.0122384	0.0122384
rpsB	rpsT	-0.012232	0.012232
uhpT	rpmE	-0.0122206	0.0122206
yhhQ	rph	-0.0122177	0.0122177
yfcD	rrnC	0.0122142	0.0122142
ompC	yihN	-0.0122123	0.0122123
uhpT	crl	0.01221	0.01221
glnL	yrbL	0.0122078	0.0122078
fdhD	rph	-0.0122055	0.0122055
cspD	rplY	0.0122038	0.0122038
xthA	ompA	0.0122032	0.0122032
msrB	yrbL	-0.0121908	0.0121908
msrB	rpoH	0.0121896	0.0121896
rpoH	gadX	0.0121866	0.0121866
yjgA	rplN	0.0121798	0.0121798
yahM	insA_7	0.0121784	0.0121784
glgS	gatY	0.0121676	0.0121676
rpsT	aspA	0.0121516	0.0121516
rpsO	ilvC	-0.0121476	0.0121476
uhpT	cytR	0.0121462	0.0121462
glpA	uhpT	0.0121314	0.0121314
glgS	rrnH	-0.0121284	0.0121284
rph	ilvC	0.0121284	0.0121284
rpsO	aceB	0.0121226	0.0121226
ileX	rrnD	0.0121226	0.0121226
yaaW	yrbL	-0.0121162	0.0121162
rpsJ	rpsB	0.0121139	0.0121139
xthA	yrbL	0.012107	0.012107
manX	rpsM	-0.0120984	0.0120984
bax	gatY	0.0120933	0.0120933
rpsT	ymcC	0.0120824	0.0120824
rrnD	proQ	0.0120704	0.0120704
msrB	lon	0.0120685	0.0120685
flgM	gatY	0.0120629	0.0120629
rplN	gmk	-0.0120595	0.0120595
ssb	yahM	0.0120569	0.0120569
rpsM	rpsT	-0.0120537	0.0120537
rplN	treB	-0.0120485	0.0120485
rpsP	ribB	0.0120376	0.0120376
gadX	ribB	0.0120349	0.0120349
ompC	tyrP	0.0120342	0.0120342
lpxC	yfbE	0.0120324	0.0120324
glpA	rpsP	0.0120316	0.0120316
rpoH	rpsT	0.0120285	0.0120285
rpsP	secE	0.0120176	0.0120176
serC	rpsO	-0.012009	0.012009
bax	rplY	0.012007	0.012007
rbsD	yahM	0.0120068	0.0120068
rpsT	cspD	0.0120055	0.0120055
rpsJ	rrnA	0.0119992	0.0119992
rpsJ	glpA	0.0119979	0.0119979
rrnC	insA_2	0.0119976	0.0119976
rsd	dmsA	0.011993	0.011993
rpsP	sraB	0.0119878	0.0119878
serA	uhpT	0.0119811	0.0119811
rpsP	ycbK	0.0119777	0.0119777
chbA	rrnC	0.0119676	0.0119676
uhpT	yihN	0.0119659	0.0119659
rpsT	ilvC	0.0119616	0.0119616
lon	fdhD	0.0119286	0.0119286
oppA	ycbK	0.0119234	0.0119234
yihN	yahM	0.0119148	0.0119148
uhpT	evgA	-0.0119109	0.0119109
htpX	ompC	0.0119096	0.0119096
ompC	rpsM	-0.0118993	0.0118993
glgS	treB	-0.0118986	0.0118986
crl	ompC	0.0118911	0.0118911
yfbE	rsd	-0.0118848	0.0118848
cyoA	rpsT	0.0118831	0.0118831
fdoG	gatY	0.0118799	0.0118799
ybfE	yrbL	0.011876	0.011876
yrbL	ihfB	0.0118713	0.0118713
gatY	acpP	0.0118702	0.0118702
ompC	yjbJ	0.0118653	0.0118653
yhhQ	yfbE	0.0118614	0.0118614
yahM	rpoH	0.0118449	0.0118449
ybfE	ompA	0.0118295	0.0118295
ilvL	aceB	0.0118259	0.0118259
msrB	pspE	0.0118042	0.0118042
yrbL	rpmE	-0.0118008	0.0118008
pitA	rrnC	-0.0117779	0.0117779
yrbL	ileX	0.011771	0.011771
rplY	pheM	0.0117654	0.0117654
rrnD	inaA	0.011764	0.011764
rrnD	pheL	0.0117636	0.0117636
ompA	araF	0.0117635	0.0117635
tyrS	ompA	0.0117537	0.0117537
dapF	uhpT	0.0117535	0.0117535
yahM	rbsD	0.0117488	0.0117488
serC	rph	0.0117408	0.0117408
proQ	yrbL	0.0117382	0.0117382
rpoH	glgS	0.0117317	0.0117317
lacZ	rrnH	0.011728	0.011728
insA_2	yrbL	0.0117274	0.0117274
yhhQ	rpsJ	0.0117081	0.0117081
yhhQ	lon	0.0117068	0.0117068
fdhD	yfbE	0.0117064	0.0117064
ompA	dapF	0.0117063	0.0117063
marR	yrbL	0.011698	0.011698
cytR	rrnD	0.0116912	0.0116912
ilvC	rph	0.0116804	0.0116804
cspD	rrnD	0.0116776	0.0116776
glpA	rpsJ	0.0116748	0.0116748
rpoH	aceB	0.0116689	0.0116689
rplY	mltD	0.0116683	0.0116683
rsd	rpsB	-0.0116678	0.0116678
rplN	rpoH	-0.0116631	0.0116631
ompC	yfcD	-0.0116615	0.0116615
insA_7	rrnD	0.0116605	0.0116605
rpsT	uspE	0.011659	0.011659
lon	rsd	-0.0116536	0.0116536
rpsO	rrnC	-0.0116532	0.0116532
trmU	yrbL	0.0116526	0.0116526
ompA	glpD	0.0116465	0.0116465
yafK	uhpT	0.011634	0.011634
treB	rph	0.0116319	0.0116319
gadX	yahM	0.0116278	0.0116278
yahM	rpiA	0.0116247	0.0116247
msrB	rplY	0.0116244	0.0116244
rpsB	pspE	0.0116215	0.0116215
ompA	yfdG	0.0116192	0.0116192
serA	rrnD	0.0116191	0.0116191
rrnD	aceB	0.0116105	0.0116105
glnL	rrnC	0.011609	0.011609
yrbL	htpX	0.0115968	0.0115968
ompC	ylaC	0.0115902	0.0115902
rrnB	rpsP	0.0115893	0.0115893
pspE	ilvC	-0.0115761	0.0115761
glpD	fdhD	0.0115685	0.0115685
treB	ppa	0.0115586	0.0115586
rrnC	rpsO	-0.0115564	0.0115564
rplN	yfdG	-0.0115468	0.0115468
rpsM	somA	0.0115459	0.0115459
rbsD	rrnD	0.0115447	0.0115447
lpxC	rob	0.0115294	0.0115294
sstT	ompC	0.011524	0.011524
ssb	rrnD	0.0115178	0.0115178
rpsL	ilvC	0.011502	0.011502
ribB	fdhD	0.0114892	0.0114892
gadX	glpD	0.0114876	0.0114876
dmsA	treB	0.0114839	0.0114839
rpsJ	ribB	0.011472	0.011472
aspA	gatY	0.0114666	0.0114666
ybaY	ompA	-0.0114661	0.0114661
oppA	aceB	0.0114563	0.0114563
aspA	rpsT	0.0114477	0.0114477
insA_2	yahM	0.0114454	0.0114454
msrB	rpsM	0.0114413	0.0114413
yahM	yihN	0.0114369	0.0114369
b2641	yrbL	-0.0114329	0.0114329
glnL	ompA	0.0114292	0.0114292
rph	serC	0.0114259	0.0114259
aceB	ilvL	0.0114193	0.0114193
mltD	rpsT	0.0114159	0.0114159
rpsB	rob	0.0114123	0.0114123
rpsT	fdoG	0.0114106	0.0114106
rpmE	yahM	-0.0113994	0.0113994
rsd	rpsJ	0.0113979	0.0113979
gatY	gmk	0.0113969	0.0113969
ompA	ribB	0.0113943	0.0113943
pspE	serC	-0.0113903	0.0113903
rrnD	trmU	0.01139	0.01139
dmsA	rplY	0.0113655	0.0113655
rpsL	serC	0.0113609	0.0113609
gnd	ompC	-0.0113574	0.0113574
treB	rpsO	-0.011352	0.011352
gadX	glpA	0.0113489	0.0113489
yafD	ompC	0.011343	0.011343
yahM	cytR	0.0113427	0.0113427
flgM	rpsM	-0.0113411	0.0113411
treB	dmsA	0.0113409	0.0113409
rrnD	ilvL	0.0113377	0.0113377
ompA	mog	0.0113357	0.0113357
cld	rrnC	0.011335	0.011335
fdoG	rpsT	0.0113332	0.0113332
ribB	glgS	0.0113248	0.0113248
dsrA	treB	0.0113221	0.0113221
hisL	rrnA	0.0113198	0.0113198
yfbE	ilvC	-0.0113172	0.0113172
ycbK	aceB	0.0113137	0.0113137
fdhD	rrnA	-0.0113109	0.0113109
lpxC	gatY	0.0113098	0.0113098
cyoA	rplY	0.0113071	0.0113071
ompA	ileX	0.0112999	0.0112999
acnB	gatY	0.0112982	0.0112982
serA	yahM	0.0112939	0.0112939
gatY	ompX	0.0112936	0.0112936
fdhD	rob	0.0112912	0.0112912
ybiH	rrnC	-0.0112858	0.0112858
yahM	pheM	0.0112809	0.0112809
rpsT	rrnH	0.0112783	0.0112783
dapF	yahM	0.0112777	0.0112777
rph	fdhD	-0.0112738	0.0112738
gatY	hisL	0.0112714	0.0112714
uspE	gatY	0.0112675	0.0112675
lacZ	rsd	0.0112646	0.0112646
rrnH	yhhQ	-0.0112493	0.0112493
ilvC	glgS	-0.0112483	0.0112483
glpD	glgS	0.011247	0.011247
yfdG	rplN	-0.0112428	0.0112428
rpsJ	ilvL	0.0112411	0.0112411
ompC	araF	0.0112321	0.0112321
brnQ	yrbL	0.0112241	0.0112241
dsrA	ilvL	0.0112108	0.0112108
rob	rpsB	0.0112065	0.0112065
acpP	rplY	0.0112065	0.0112065
ymcC	rpsT	0.0112048	0.0112048
treB	yafL	0.0112017	0.0112017
oppA	rpsT	0.0112012	0.0112012
araF	rplN	-0.0111918	0.0111918
rrnC	ribA	0.011188	0.011188
ribB	rrnC	-0.0111878	0.0111878
secE	yrbL	-0.0111858	0.0111858
rpiA	rsd	0.0111854	0.0111854
ilvC	rplY	0.0111793	0.0111793
yahM	glgS	-0.0111782	0.0111782
rpoH	ribB	0.0111729	0.0111729
yihN	rrnD	0.0111645	0.0111645
aspA	yahM	0.0111628	0.0111628
rplY	fdoG	0.0111613	0.0111613
secE	rpsP	0.0111606	0.0111606
msrB	treB	-0.0111598	0.0111598
rph	lpxC	-0.0111508	0.0111508
serC	rpsL	0.0111454	0.0111454
glpA	gadX	0.0111399	0.0111399
rrnC	pheM	0.011139	0.011139
rpsO	rpsO	0.011139	0.011139
ycbK	cyoA	0.0111294	0.0111294
yhhQ	rob	0.011129	0.011129
rrnH	oppA	0.0111247	0.0111247
cld	rplN	-0.0111203	0.0111203
yjgA	ompA	-0.0111138	0.0111138
glpA	msrB	0.0111133	0.0111133
cyaA	msrB	0.0111029	0.0111029
wrbA	rpsT	0.0110977	0.0110977
fdhD	rpsT	-0.0110937	0.0110937
ychF	yrbL	0.011093	0.011093
yejG	rplY	0.011092	0.011092
rpsJ	sraB	0.0110855	0.0110855
rrnD	rplN	-0.011079	0.011079
ribA	uhpT	0.0110776	0.0110776
yejG	yrbL	0.011062	0.011062
rplY	flgM	0.0110552	0.0110552
mog	rrnC	0.0110467	0.0110467
yfbE	fdhD	0.0110448	0.0110448
rrnD	cytR	0.0110285	0.0110285
yjgA	ompC	0.0110262	0.0110262
msrB	rpsO	0.0110252	0.0110252
rsd	rpiA	0.0110191	0.0110191
ppa	rsd	0.0110147	0.0110147
gatY	aspA	0.0110126	0.0110126
yfbE	lpxC	0.0110058	0.0110058
ilvL	rpsJ	0.0110039	0.0110039
rpsL	aceB	0.0109995	0.0109995
uhpT	proQ	0.0109982	0.0109982
ppa	rrnH	0.0109946	0.0109946
rpsM	yahM	-0.010994	0.010994
rpoH	glpD	0.0109925	0.0109925
rpoH	fdhD	0.0109769	0.0109769
rpsO	serC	-0.0109744	0.0109744
rrnC	proQ	0.0109739	0.0109739
rrnA	oppA	0.0109694	0.0109694
mog	uhpT	0.0109675	0.0109675
rpsM	ileX	0.0109616	0.0109616
ppa	rplN	-0.0109584	0.0109584
yafL	treB	0.0109546	0.0109546
msrB	evgA	0.0109522	0.0109522
aceB	pspE	0.0109466	0.0109466
crl	uhpT	0.0109456	0.0109456
rpsM	flgM	-0.0109439	0.0109439
hisL	rpmB	0.0109346	0.0109346
rpsP	somA	0.0109233	0.0109233
uspE	rpsT	0.0109209	0.0109209
gatY	fdoG	0.0109193	0.0109193
brnQ	ompA	0.010916	0.010916
acpP	acpP	0.0109152	0.0109152
uhpT	ribB	0.0109125	0.0109125
cytR	yahM	0.0109072	0.0109072
pspE	treB	-0.0109065	0.0109065
htrL	rplN	0.0109024	0.0109024
[truncated: 28,978 more rows]
