# Supplementary material for: Differential reconstructed gene interaction networks for deriving toxicity threshold in chemical risk assessment
Source: BMC Bioinformatics. 2013 Oct 9;14(Suppl 14):S3. doi: 10.1186/1471-2105-14-S14-S3 (PMC3851258; doi:10.1186/1471-2105-14-S14-S3)
Supplement: Additional file 3 — Differential edges. Statistics on differential edges derived by pair-wise comparison between the top 704 edges of the four reconstructed networks (control vs. low/mid/high) [file 1471-2105-14-S14-S3-S3.xlsx]

## Sheet: statistics-differential edges
Supplementary file 3. Differential edges derived by pair-wise comparison between the top 704 edges of the four reconstructed networks (control vs. low/mid/high)
gene	# edges in network				SUM of	# edges gained in network			# edges lost in network			# changed edges in network			SUM of	% edge change in network			=1 if # changed edges >3			SUM of	80
name	control	low	mid	high	all 4	low	mid	high	low	mid	high	low	mid	high	all 3	low	mid	high	low	mid	high	all 3	Y if "all 3" >0
rrnC	106	93	92	62	353	23	30	23	36	44	67	59	74	90	223	0.296482	0.373737	0.535714	1	1	1	3	Y
ompC	120	106	97	140	463	14	15	62	28	38	42	42	53	104	199	0.185841	0.24424	0.4	1	1	1	3	Y
ompA	72	81	85	74	312	30	37	37	21	24	35	51	61	72	184	0.333333	0.388535	0.493151	1	1	1	3	Y
yrbL	42	22	75	76	215	4	47	48	24	14	14	28	61	62	151	0.4375	0.521368	0.525424	1	1	1	3	Y
rrnD	72	71	50	42	235	22	13	12	23	35	42	45	48	54	147	0.314685	0.393443	0.473684	1	1	1	3	Y
ybaY	51	25	0	0	76	2	0	0	28	51	51	30	51	51	132	0.394737	1	1	1	1	1	3	Y
rplN	83	83	81	95	342	14	16	28	14	18	16	28	34	44	106	0.168675	0.207317	0.247191	1	1	1	3	Y
rpsL	51	42	40	27	160	10	14	7	19	25	31	29	39	38	106	0.311828	0.428571	0.487179	1	1	1	3	Y
yahM	32	57	30	47	166	33	11	26	8	13	11	41	24	37	102	0.460674	0.387097	0.468354	1	1	1	3	Y
rsd	43	42	39	36	160	11	13	13	12	17	20	23	30	33	86	0.270588	0.365854	0.417722	1	1	1	3	Y
uhpT	0	9	23	54	86	9	23	54	0	0	0	9	23	54	86	1	1	1	1	1	1	3	Y
rplY	27	26	51	46	150	4	32	21	5	8	2	9	40	23	72	0.169811	0.512821	0.315068	1	1	1	3	Y
somA	23	0	5	2	30	0	3	1	23	21	22	23	24	23	70	1	0.857143	0.92	1	1	1	3	Y
treB	29	29	25	29	112	9	9	12	9	13	12	18	22	24	64	0.310345	0.407407	0.413793	1	1	1	3	Y
rpsM	50	46	46	55	197	8	5	17	12	9	12	20	14	29	63	0.208333	0.145833	0.27619	1	1	1	3	Y
gadX	25	39	27	10	101	21	10	1	7	8	16	28	18	17	63	0.4375	0.346154	0.485714	1	1	1	3	Y
rrnB	28	34	27	28	117	13	9	11	7	10	11	20	19	22	61	0.322581	0.345455	0.392857	1	1	1	3	Y
rpsJ	25	18	6	19	68	4	1	9	11	20	15	15	21	24	60	0.348837	0.677419	0.545455	1	1	1	3	Y
rpsB	22	31	28	21	102	16	15	5	7	9	6	23	24	11	58	0.433962	0.48	0.255814	1	1	1	3	Y
aceB	22	22	17	12	73	9	7	5	9	12	15	18	19	20	57	0.409091	0.487179	0.588235	1	1	1	3	Y
gatY	15	22	16	39	92	12	7	25	5	6	1	17	13	26	56	0.459459	0.419355	0.481481	1	1	1	3	Y
rpsP	23	22	30	26	101	3	14	14	4	7	11	7	21	25	53	0.155556	0.396226	0.510204	1	1	1	3	Y
rrnH	14	26	10	39	89	16	2	25	4	6	0	20	8	25	53	0.5	0.333333	0.471698	1	1	1	3	Y
rpmB	22	34	32	12	100	14	13	5	2	3	15	16	16	20	52	0.285714	0.296296	0.588235	1	1	1	3	Y
ycbK	8	29	7	26	70	22	0	23	1	1	5	23	1	28	52	0.621622	0.0666667	0.823529	1	0	1	2	Y
msrB	15	0	5	7	27	0	3	6	15	13	14	15	16	20	51	1	0.8	0.909091	1	1	1	3	Y
dsrA	10	7	37	17	71	0	31	8	3	4	1	3	35	9	47	0.176471	0.744681	0.333333	0	1	1	2	Y
yejG	11	34	23	1	69	23	12	1	0	0	11	23	12	12	47	0.511111	0.352941	1	1	1	1	3	Y
rpsO	1	8	27	10	46	8	26	9	1	0	0	9	26	9	44	1	0.928571	0.818182	1	1	1	3	Y
rpsT	22	28	28	27	105	8	11	11	2	5	6	10	16	17	43	0.2	0.32	0.346939	1	1	1	3	Y
ileX	17	14	22	0	53	5	9	0	8	4	17	13	13	17	43	0.419355	0.333333	1	1	1	1	3	Y
bax	18	5	4	4	31	0	0	1	13	14	15	13	14	16	43	0.565217	0.636364	0.727273	1	1	1	3	Y
hisL	16	24	27	5	72	11	13	1	3	2	12	14	15	13	42	0.35	0.348837	0.619048	1	1	1	3	Y
rrnA	29	27	21	32	109	3	3	11	5	11	8	8	14	19	41	0.142857	0.28	0.311475	1	1	1	3	Y
yeeE	18	19	8	2	47	7	1	0	6	11	16	13	12	16	41	0.351351	0.461538	0.8	1	1	1	3	Y
glpA	10	19	12	4	45	11	5	3	2	3	9	13	8	12	33	0.448276	0.363636	0.857143	1	1	1	3	Y
fdhD	5	5	4	24	38	3	2	20	3	3	1	6	5	21	32	0.6	0.555556	0.724138	1	1	1	3	Y
oppA	8	15	16	4	43	9	10	2	2	2	6	11	12	8	31	0.478261	0.5	0.666667	1	1	1	3	Y
lpxC	6	6	10	24	46	1	5	20	1	1	2	2	6	22	30	0.166667	0.375	0.733333	0	1	1	2	Y
rpiA	9	0	0	1	10	0	0	0	9	9	8	9	9	8	26	1	1	0.8	1	1	1	3	Y
manX	13	11	8	8	40	3	0	3	5	5	8	8	5	11	24	0.333333	0.238095	0.52381	1	1	1	3	Y
glpD	10	5	19	2	36	0	10	0	5	1	8	5	11	8	24	0.333333	0.37931	0.666667	1	1	1	3	Y
ptsG	10	6	8	2	26	2	2	1	6	4	9	8	6	10	24	0.5	0.333333	0.833333	1	1	1	3	Y
yhhQ	3	2	4	20	29	0	2	18	1	1	1	1	3	19	23	0.2	0.428571	0.826087	0	0	1	1	Y
gadW	5	2	8	2	17	2	6	2	5	3	5	7	9	7	23	1	0.692308	1	1	1	1	3	Y
ylaC	11	5	4	2	22	0	0	0	6	7	9	6	7	9	22	0.375	0.466667	0.692308	1	1	1	3	Y
acpP	9	11	22	6	48	3	13	0	1	0	3	4	13	3	20	0.2	0.419355	0.2	1	1	0	2	Y
evgA	7	5	10	6	28	2	6	2	4	3	3	6	9	5	20	0.5	0.529412	0.384615	1	1	1	3	Y
ilvC	0	0	0	18	18	0	0	18	0	0	0	0	0	18	18	0	0	1	0	0	1	1	Y
hcaR	6	0	0	2	8	0	0	1	6	6	5	6	6	6	18	1	1	0.75	1	1	1	3	Y
sraB	7	3	7	2	19	0	4	0	4	4	5	4	8	5	17	0.4	0.571429	0.555556	1	1	1	3	Y
serC	0	1	0	16	17	1	0	16	0	0	0	1	0	16	17	1	0	1	0	0	1	1	Y
yadF	6	1	2	0	9	0	1	0	5	5	6	5	6	6	17	0.714286	0.75	1	1	1	1	3	Y
acnB	2	3	6	9	20	1	4	9	0	0	2	1	4	11	16	0.2	0.5	1	0	1	1	2	Y
flgM	6	1	0	5	12	0	0	2	5	6	3	5	6	5	16	0.714286	1	0.454545	1	1	1	3	Y
aspA	2	9	5	3	19	7	4	2	0	1	1	7	5	3	15	0.636364	0.714286	0.6	1	1	0	2	Y
cspD	6	7	4	2	19	2	2	1	1	4	5	3	6	6	15	0.230769	0.6	0.75	0	1	1	2	Y
uspF	2	9	6	0	17	7	5	0	0	1	2	7	6	2	15	0.636364	0.75	1	1	1	0	2	Y
ybgI	5	1	4	0	10	0	2	0	4	3	5	4	5	5	14	0.666667	0.555556	1	1	1	1	3	Y
rpoH	2	6	10	3	21	4	8	1	0	0	0	4	8	1	13	0.5	0.666667	0.2	1	1	0	2	Y
uspE	2	5	10	2	19	3	8	1	0	0	1	3	8	2	13	0.428571	0.666667	0.5	0	1	0	1	Y
cld	2	8	1	0	11	7	1	0	1	2	2	8	3	2	13	0.8	1	1	1	0	0	1	Y
rpsU	8	5	5	2	20	0	0	0	3	3	6	3	3	6	12	0.230769	0.230769	0.6	0	0	1	1	Y
ymcC	7	5	2	4	18	1	0	0	3	5	3	4	5	3	12	0.333333	0.555556	0.272727	1	1	0	2	Y
ygjH	4	5	3	2	14	3	1	1	2	2	3	5	3	4	12	0.555556	0.428571	0.666667	1	0	1	2	Y
ybeB	6	3	1	2	12	0	0	0	3	5	4	3	5	4	12	0.333333	0.714286	0.5	0	1	1	2	Y
mltD	2	5	3	5	15	3	2	3	0	1	0	3	3	3	9	0.428571	0.6	0.428571	0	0	0	0	N
ydgL	4	4	5	2	15	2	2	0	2	1	2	4	3	2	9	0.5	0.333333	0.333333	1	0	0	1	Y
rluE	4	1	1	1	7	0	0	0	3	3	3	3	3	3	9	0.6	0.6	0.6	0	0	0	0	N
cyaA	2	7	5	2	16	5	3	0	0	0	0	5	3	0	8	0.555556	0.428571	0	1	0	0	1	Y
ribB	3	6	5	2	16	3	3	0	0	1	1	3	4	1	8	0.333333	0.5	0.2	0	1	0	1	Y
proQ	2	0	7	1	10	0	5	0	2	0	1	2	5	1	8	1	0.555556	0.333333	0	1	0	1	Y
rph	0	0	1	7	8	0	1	7	0	0	0	0	1	7	8	0	1	1	0	0	1	1	Y
yfeN	2	1	3	0	6	0	3	0	1	2	2	1	5	2	8	0.333333	1	1	0	1	0	1	Y
glgS	1	1	2	3	7	0	2	3	0	1	1	0	3	4	7	0	1	1	0	0	1	1	Y
pspE	1	2	0	4	7	1	0	4	0	1	1	1	1	5	7	0.333333	1	1	0	0	1	1	Y
wrbA	0	0	0	7	7	0	0	7	0	0	0	0	0	7	7	0	0	1	0	0	1	1	Y
tyrS	1	0	4	0	5	0	4	0	1	1	1	1	5	1	7	1	1	1	0	1	0	1	Y
yfbE	1	0	0	4	5	0	0	4	1	1	1	1	1	5	7	1	1	1	0	0	1	1	Y
ilvL	6	5	9	6	26	1	3	0	2	0	0	3	3	0	6	0.272727	0.2	0	0	0	0	0	N
secE	1	2	4	3	10	1	3	2	0	0	0	1	3	2	6	0.333333	0.6	0.5	0	0	0	0	N
ppa	0	0	0	6	6	0	0	6	0	0	0	0	0	6	6	0	0	1	0	0	1	1	Y
yafL	0	2	0	4	6	2	0	4	0	0	0	2	0	4	6	1	0	1	0	0	1	1	Y
artP	2	0	0	2	4	0	0	1	2	2	1	2	2	2	6	1	1	0.5	0	0	0	0	N
dmsA	1	0	0	3	4	0	0	3	1	1	1	1	1	4	6	1	1	1	0	0	1	1	Y
cytR	2	0	0	0	2	0	0	0	2	2	2	2	2	2	6	1	1	1	0	0	0	0	N
yafK	2	0	0	0	2	0	0	0	2	2	2	2	2	2	6	1	1	1	0	0	0	0	N
gnd	2	0	0	0	2	0	0	0	2	2	2	2	2	2	6	1	1	1	0	0	0	0	N
ybfE	2	0	0	0	2	0	0	0	2	2	2	2	2	2	6	1	1	1	0	0	0	0	N
rob	1	2	2	4	9	1	1	3	0	0	0	1	1	3	5	0.333333	0.333333	0.6	0	0	0	0	N
rpmE	1	2	2	2	7	1	2	1	0	1	0	1	3	1	5	0.333333	1	0.333333	0	0	0	0	N
fdoG	0	2	0	3	5	2	0	3	0	0	0	2	0	3	5	1	0	1	0	0	0	0	N
ppiD	2	0	0	1	3	0	0	0	2	2	1	2	2	1	5	1	1	0.333333	0	0	0	0	N
atpI	0	1	2	1	4	1	2	1	0	0	0	1	2	1	4	1	1	1	0	0	0	0	N
exuR	0	2	0	2	4	2	0	2	0	0	0	2	0	2	4	1	0	1	0	0	0	0	N
rpoE	0	2	0	2	4	2	0	2	0	0	0	2	0	2	4	1	0	1	0	0	0	0	N
ssb	1	3	0	0	4	2	0	0	0	1	1	2	1	1	4	0.5	1	1	0	0	0	0	N
cyoA	3	3	3	4	13	0	1	1	0	1	0	0	2	1	3	0	0.333333	0.142857	0	0	0	0	N
gmk	2	3	4	2	11	1	2	0	0	0	0	1	2	0	3	0.2	0.333333	0	0	0	0	0	N
pheM	3	2	3	3	11	0	0	1	1	0	1	1	0	2	3	0.2	0	0.333333	0	0	0	0	N
trmU	3	2	3	1	9	0	0	0	1	0	2	1	0	2	3	0.2	0	0.5	0	0	0	0	N
ihfB	2	2	1	0	5	0	0	0	0	1	2	0	1	2	3	0	0.333333	1	0	0	0	0	N
lon	0	0	1	2	3	0	1	2	0	0	0	0	1	2	3	0	1	1	0	0	0	0	N
ompX	1	0	0	2	3	0	0	1	1	1	0	1	1	1	3	1	1	0.333333	0	0	0	0	N
alaS	1	0	0	0	1	0	0	0	1	1	1	1	1	1	3	1	1	1	0	0	0	0	N
crl	1	0	0	0	1	0	0	0	1	1	1	1	1	1	3	1	1	1	0	0	0	0	N
lacZ	4	4	6	4	18	0	2	0	0	0	0	0	2	0	2	0	0.2	0	0	0	0	0	N
chbA	0	0	0	2	2	0	0	2	0	0	0	0	0	2	2	0	0	1	0	0	0	0	N
smpA	0	0	0	2	2	0	0	2	0	0	0	0	0	2	2	0	0	1	0	0	0	0	N
yfdG	0	0	0	2	2	0	0	2	0	0	0	0	0	2	2	0	0	1	0	0	0	0	N
insA_2	0	0	0	2	2	0	0	2	0	0	0	0	0	2	2	0	0	1	0	0	0	0	N
insA_7	1	1	0	0	2	0	0	0	0	1	1	0	1	1	2	0	1	1	0	0	0	0	N
pitA	0	0	0	2	2	0	0	2	0	0	0	0	0	2	2	0	0	1	0	0	0	0	N
rbsD	0	2	0	0	2	2	0	0	0	0	0	2	0	0	2	1	0	0	0	0	0	0	N
ybiH	0	0	0	2	2	0	0	2	0	0	0	0	0	2	2	0	0	1	0	0	0	0	N
xseB	0	0	0	1	1	0	0	1	0	0	0	0	0	1	1	0	0	1	0	0	0	0	N
ppiB	0	0	0	1	1	0	0	1	0	0	0	0	0	1	1	0	0	1	0	0	0	0	N
araF	0	0	0	0	0	0	0	0	0	0	0	0	0	0	0	0	0	0	0	0	0	0	N
dapF	0	0	0	0	0	0	0	0	0	0	0	0	0	0	0	0	0	0	0	0	0	0	N
ftsK	0	0	0	0	0	0	0	0	0	0	0	0	0	0	0	0	0	0	0	0	0	0	N
glnL	0	0	0	0	0	0	0	0	0	0	0	0	0	0	0	0	0	0	0	0	0	0	N
htpX	0	0	0	0	0	0	0	0	0	0	0	0	0	0	0	0	0	0	0	0	0	0	N
ligA	0	0	0	0	0	0	0	0	0	0	0	0	0	0	0	0	0	0	0	0	0	0	N
panD	0	0	0	0	0	0	0	0	0	0	0	0	0	0	0	0	0	0	0	0	0	0	N
pheL	0	0	0	0	0	0	0	0	0	0	0	0	0	0	0	0	0	0	0	0	0	0	N
serA	0	0	0	0	0	0	0	0	0	0	0	0	0	0	0	0	0	0	0	0	0	0	N
srlA	0	0	0	0	0	0	0	0	0	0	0	0	0	0	0	0	0	0	0	0	0	0	N
sstT	0	0	0	0	0	0	0	0	0	0	0	0	0	0	0	0	0	0	0	0	0	0	N
tyrP	0	0	0	0	0	0	0	0	0	0	0	0	0	0	0	0	0	0	0	0	0	0	N
yafD	0	0	0	0	0	0	0	0	0	0	0	0	0	0	0	0	0	0	0	0	0	0	N
ybdL	0	0	0	0	0	0	0	0	0	0	0	0	0	0	0	0	0	0	0	0	0	0	N
ychF	0	0	0	0	0	0	0	0	0	0	0	0	0	0	0	0	0	0	0	0	0	0	N
yehS	0	0	0	0	0	0	0	0	0	0	0	0	0	0	0	0	0	0	0	0	0	0	N
yobF	0	0	0	0	0	0	0	0	0	0	0	0	0	0	0	0	0	0	0	0	0	0	N
accB	0	0	0	0	0	0	0	0	0	0	0	0	0	0	0	0	0	0	0	0	0	0	N
b2641	0	0	0	0	0	0	0	0	0	0	0	0	0	0	0	0	0	0	0	0	0	0	N
bolA	0	0	0	0	0	0	0	0	0	0	0	0	0	0	0	0	0	0	0	0	0	0	N
brnQ	0	0	0	0	0	0	0	0	0	0	0	0	0	0	0	0	0	0	0	0	0	0	N
cvrA	0	0	0	0	0	0	0	0	0	0	0	0	0	0	0	0	0	0	0	0	0	0	N
dppA	0	0	0	0	0	0	0	0	0	0	0	0	0	0	0	0	0	0	0	0	0	0	N
feaB	0	0	0	0	0	0	0	0	0	0	0	0	0	0	0	0	0	0	0	0	0	0	N
greA	0	0	0	0	0	0	0	0	0	0	0	0	0	0	0	0	0	0	0	0	0	0	N
hemC	0	0	0	0	0	0	0	0	0	0	0	0	0	0	0	0	0	0	0	0	0	0	N
htrL	0	0	0	0	0	0	0	0	0	0	0	0	0	0	0	0	0	0	0	0	0	0	N
inaA	0	0	0	0	0	0	0	0	0	0	0	0	0	0	0	0	0	0	0	0	0	0	N
marR	0	0	0	0	0	0	0	0	0	0	0	0	0	0	0	0	0	0	0	0	0	0	N
modF	0	0	0	0	0	0	0	0	0	0	0	0	0	0	0	0	0	0	0	0	0	0	N
mog	0	0	0	0	0	0	0	0	0	0	0	0	0	0	0	0	0	0	0	0	0	0	N
pmrD	0	0	0	0	0	0	0	0	0	0	0	0	0	0	0	0	0	0	0	0	0	0	N
ribA	0	0	0	0	0	0	0	0	0	0	0	0	0	0	0	0	0	0	0	0	0	0	N
sodA	0	0	0	0	0	0	0	0	0	0	0	0	0	0	0	0	0	0	0	0	0	0	N
trxA	0	0	0	0	0	0	0	0	0	0	0	0	0	0	0	0	0	0	0	0	0	0	N
xthA	0	0	0	0	0	0	0	0	0	0	0	0	0	0	0	0	0	0	0	0	0	0	N
yaaW	0	0	0	0	0	0	0	0	0	0	0	0	0	0	0	0	0	0	0	0	0	0	N
yahD	0	0	0	0	0	0	0	0	0	0	0	0	0	0	0	0	0	0	0	0	0	0	N
yajO	0	0	0	0	0	0	0	0	0	0	0	0	0	0	0	0	0	0	0	0	0	0	N
ybhK	0	0	0	0	0	0	0	0	0	0	0	0	0	0	0	0	0	0	0	0	0	0	N
ybjP	0	0	0	0	0	0	0	0	0	0	0	0	0	0	0	0	0	0	0	0	0	0	N
ycaD	0	0	0	0	0	0	0	0	0	0	0	0	0	0	0	0	0	0	0	0	0	0	N
ycfD	0	0	0	0	0	0	0	0	0	0	0	0	0	0	0	0	0	0	0	0	0	0	N
ydcM	0	0	0	0	0	0	0	0	0	0	0	0	0	0	0	0	0	0	0	0	0	0	N
ydcS	0	0	0	0	0	0	0	0	0	0	0	0	0	0	0	0	0	0	0	0	0	0	N
ydgH	0	0	0	0	0	0	0	0	0	0	0	0	0	0	0	0	0	0	0	0	0	0	N
yejA	0	0	0	0	0	0	0	0	0	0	0	0	0	0	0	0	0	0	0	0	0	0	N
yfbM	0	0	0	0	0	0	0	0	0	0	0	0	0	0	0	0	0	0	0	0	0	0	N
yfcD	0	0	0	0	0	0	0	0	0	0	0	0	0	0	0	0	0	0	0	0	0	0	N
yfdU	0	0	0	0	0	0	0	0	0	0	0	0	0	0	0	0	0	0	0	0	0	0	N
yhiD	0	0	0	0	0	0	0	0	0	0	0	0	0	0	0	0	0	0	0	0	0	0	N
yihN	0	0	0	0	0	0	0	0	0	0	0	0	0	0	0	0	0	0	0	0	0	0	N
yjbJ	0	0	0	0	0	0	0	0	0	0	0	0	0	0	0	0	0	0	0	0	0	0	N
yjbQ	0	0	0	0	0	0	0	0	0	0	0	0	0	0	0	0	0	0	0	0	0	0	N
yjeB	0	0	0	0	0	0	0	0	0	0	0	0	0	0	0	0	0	0	0	0	0	0	N
yjfI	0	0	0	0	0	0	0	0	0	0	0	0	0	0	0	0	0	0	0	0	0	0	N
yjgA	0	0	0	0	0	0	0	0	0	0	0	0	0	0	0	0	0	0	0	0	0	0	N
yliG	0	0	0	0	0	0	0	0	0	0	0	0	0	0	0	0	0	0	0	0	0	0	N
ypeA	0	0	0	0	0	0	0	0	0	0	0	0	0	0	0	0	0	0	0	0	0	0	N
	1408	1408	1408	1408	5632	492	598	730	492	598	730	984	1196	1460	3640
# total edges/network	704	704	704	704	704	246	299	365	246	299	365
	96	87	82	99	117	0.349432	0.424716	0.518466	0.349432	0.424716	0.518466	99	98	112	117
