# Supplementary material for: Differential reconstructed gene interaction networks for deriving toxicity threshold in chemical risk assessment
Source: BMC Bioinformatics. 2013 Oct 9;14(Suppl 14):S3. doi: 10.1186/1471-2105-14-S14-S3 (PMC3851258; doi:10.1186/1471-2105-14-S14-S3)
Supplement: Additional file 4 — Pathway mapping. Annotation, GO terms and pathway mapping to EcoCyc and KEGG pathway databases for 80 select genes with at least 4 differential edges in any of the three differential networks [file 1471-2105-14-S14-S3-S4.xlsx]

## Sheet: Ecocyc-GO-KEGG
Supplementary file 4 - Pathway mapping. Gene annotation, GO terms, and Ecocyc and KEGG pathway mapping
No.	Gene name (synonym)	Annotation of gene products (complexes and polypeptides)	EcoCyc pathways	GO terms (biological process)	GO terms (cellular component)	GO terms (molecular function)	KEGG Pathways
1	rrnC	rRNA operon					Ribosome (eco03010)
2	ompC	outer membrane porin C		GO:0006974 - response to DNA damage stimulus	GO:0045203 - integral to cell outer membrane	GO:0015288 - porin activity	Two-component system (eco02020)
				GO:0006811 - ion transport	GO:0046930 - pore complex
				GO:0006810 - transport	GO:0005886 - plasma membrane
3	ompA	outer membrane protein 3a (II*;G;d)		GO:0006974 - response to DNA damage stimulus	GO:0046930 - pore complex	GO:0005198 - structural molecule activity	N/A
				GO:0046718 - viral entry into host cell	GO:0005886 - plasma membrane	GO:0005515 - protein binding
				GO:0009597 - detection of virus	GO:0016021 - integral to membrane	GO:0015288 - porin activity
				GO:0006811 - ion transport	GO:0009279 - cell outer membrane
				GO:0000746 - conjugation
				GO:0006810 - transport
4	yrbL	predicted protein				GO:0016772 - transferase activity, transferring phosphorus-containing groups	N/A
5	rrnD	rRNA operon					Ribosome (eco03010)
6	ybaY	predicted outer membrane lipoprotein			GO:0005886 - plasma membrane		N/A
					GO:0016020 - membrane
7	rplN	50S ribosomal subunit protein L14		GO:0006412 - translation	GO:0022625 - cytosolic large ribosomal subunit	GO:0003735 - structural constituent of ribosome	Ribosome (eco03010)
						GO:0070180 - LSU rRNA binding
						GO:0005515 - protein binding
8	rpsL	30S ribosomal subunit protein S12		GO:0034337 - RNA folding	GO:0022627 - cytosolic small ribosomal subunit	GO:0003735 - structural constituent of ribosome	Ribosome (eco03010)
				GO:0033120 - positive regulation of RNA splicing		GO:0034336 - misfolded RNA binding
				GO:0000372 - Group I intron splicing		GO:0019843 - rRNA binding
				GO:0046677 - response to antibiotic		GO:0000049 - tRNA binding
				GO:0006412 - translation
9	yahM	predicted protein					N/A
10	rsd	stationary phase protein, binds sigma 70 RNA polymerase subunit		GO:0001125 - transcription termination from bacterial-type RNA polymerase promoter	GO:0005737 - cytoplasm	GO:0005515 - protein binding	N/A
				GO:0006355 - regulation of transcription, DNA-dependent	GO:0005829 - cytosol	GO:0016989 - sigma factor antagonist activity
					GO:0000428 - DNA-directed RNA polymerase complex
11	uhpT	hexose-6-phosphate:phosphate antiporter		GO:0055085 - transmembrane transport	GO:0005887 - integral to plasma membrane	GO:0015526 - hexose-phosphate:inorganic phosphate antiporter activity	Two-component system (eco02020)
				GO:0008643 - carbohydrate transport	GO:0005886 - plasma membrane
				GO:0015712 - hexose phosphate transport	GO:0016021 - integral to membrane
				GO:0015760 - glucose-6-phosphate transport	GO:0016020 - membrane
12	rplY	50S ribosomal subunit protein L25		GO:0006412 - translation	GO:0022625 - cytosolic large ribosomal subunit	GO:0008097 - 5S rRNA binding	Ribosome (eco03010)
					GO:0030529 - ribonucleoprotein complex	GO:0003735 - structural constituent of ribosome
					GO:0005840 - ribosome	GO:0019843 - rRNA binding
						GO:0003723 - RNA binding
13	somA (ybjX)	Conserved protein; Function unknown, homologous to somA		GO:0006974 - response to DNA damage stimulus (IEP)			N/A
14	treB	fused trehalose(maltose)-specific PTS enzyme: IIB component/IIC component		GO:0015771 - trehalose transport	GO:0005886 - plasma membrane	GO:0015574 - trehalose transmembrane transporter activity	Starch and sucrose metabolism (eco00500)
				GO:0016310 - phosphorylation	GO:0016021 - integral to membrane	GO:0005351 - sugar:hydrogen symporter activity	Phosphotransferase system (PTS) (eco02060)
				GO:0008643 - carbohydrate transport	GO:0016020 - membrane	GO:0016301 - kinase activity
				GO:0006810 - transport		GO:0016740 - transferase activity
				GO:0006006 - glucose metabolic process		GO:0008982 - protein-N(PI)-phosphohistidine-sugar phosphotransferase activity
				GO:0009401 - phosphoenolpyruvate-dependent sugar phosphotransferase system
15	rpsM	30S ribosomal subunit protein S13		GO:0006412 - translation	GO:0022627 - cytosolic small ribosomal subunit	GO:0003735 - structural constituent of ribosome	Ribosome (eco03010)
				GO:0042254 - ribosome biogenesis		GO:0003676 - nucleic acid binding
						GO:0019843 - rRNA binding
						GO:0003723 - RNA binding
						GO:0000049 - tRNA binding
16	gadX	DNA-binding transcriptional dual regulator		GO:0006974 - response to DNA damage stimulus	GO:0005622 - intracellular	GO:0043565 - sequence-specific DNA binding	N/A
				GO:0006355 - regulation of transcription, DNA-dependent		GO:0003700 - sequence-specific DNA binding transcription factor activity
				GO:0006351 - transcription, DNA-dependent		GO:0003677 - DNA binding
17	rrnB	rRNA operon					Ribosome (eco03010)
18	rpsJ	NusB-NusE complex		GO:0006412 - translation	GO:0022627 - cytosolic small ribosomal subunit	GO:0003735 - structural constituent of ribosome	Ribosome (eco03010)
		30S ribosomal subunit protein S10				GO:0003723 - RNA binding
						GO:0005515 - protein binding
19	rpsB	30S ribosomal subunit protein S2		GO:0006412 - translation	GO:0022627 - cytosolic small ribosomal subunit	GO:0003735 - structural constituent of ribosome	Ribosome (eco03010)
						GO:0008270 - zinc ion binding
						GO:0005515 - protein binding
20	aceB	malate synthase A	superpathway of glycolysis, pyruvate dehydrogenase, TCA, and glyoxylate bypass	GO:0006099 - tricarboxylic acid cycle	GO:0005829 - cytosol	GO:0004474 - malate synthase activity	Pyruvate metabolism (eco00620)
			superpathway of glyoxylate bypass and TCA	GO:0006097 - glyoxylate cycle	GO:0005737 - cytoplasm		Glyoxylate and dicarboxylate metabolism (eco00630)
			glyoxylate cycle				Metabolic pathways (eco01100)
							Microbial metabolism in diverse environments (eco01120)
21	gatY	tagatose-1,6-bisphosphate aldolase 2	galactitol degradation	GO:0019404 - galactitol catabolic process		GO:0016832 - aldehyde-lyase activity	Galactose metabolism (eco00052)
				GO:0005975 - carbohydrate metabolic process		GO:0008270 - zinc ion binding	Metabolic pathways (eco01100)
				GO:2001059 - D-tagatose 6-phosphate catabolic process		GO:0003824 - catalytic activity
				GO:0019402 - galactitol metabolic process		GO:0046872 - metal ion binding
				GO:0016052 - carbohydrate catabolic process		GO:0016829 - lyase activity
						GO:0009025 - tagatose-bisphosphate aldolase activity
22	rpsP	30S ribosomal subunit protein S16		GO:0006412 - translation	GO:0022627 - cytosolic small ribosomal subunit	GO:0003735 - structural constituent of ribosome	Ribosome (eco03010)
				GO:0090305 - nucleic acid phosphodiester bond hydrolysis		GO:0004520 - endodeoxyribonuclease activity
				GO:0000028 - ribosomal small subunit assembly		GO:0043566 - structure-specific DNA binding
23	rrnH	rRNA operon					Ribosome (eco03010)
24	rpmB	50S ribosomal subunit protein L28		GO:0006412 - translation	GO:0022625 - cytosolic large ribosomal subunit	GO:0003735 - structural constituent of ribosome	Ribosome (eco03010)
					GO:0030529 - ribonucleoprotein complex
					GO:0005840 - ribosome
25	ycbK	conserved protein					N/A
26	msrB	methionine sulfoxide reductase B		GO:0055114 - oxidation-reduction process	GO:0005829 - cytosol	GO:0005506 - iron ion binding	N/A
				GO:0006979 - response to oxidative stress		GO:0033743 - peptide-methionine (R)-S-oxide reductase activity
				GO:0006457 - protein folding		GO:0008270 - zinc ion binding
27	dsrA	small regulatory RNA; riboregulator of RpoS and H-NS production		GO:0006412 - translation			N/A
28	yejG	predicted protein					N/A
29	rpsO	30S ribosomal subunit protein S15		GO:0006412 - translation	GO:0022627 - cytosolic small ribosomal subunit	GO:0003735 - structural constituent of ribosome	Ribosome (eco03010)
				GO:0006378 - mRNA polyadenylation		GO:0019843 - rRNA binding
				GO:0045947 - negative regulation of translational initiation		GO:0000900 - translation repressor activity, nucleic acid binding
30	rpsT	30S ribosomal subunit protein S20		GO:0006412 - translation	GO:0022627 - cytosolic small ribosomal subunit	GO:0003735 - structural constituent of ribosome	Ribosome (eco03010)
						GO:0070181 - SSU rRNA binding
						GO:0008073 - ornithine decarboxylase inhibitor activity
31	ileX	tRNAileX	tRNA charging		GO:0005829 - cytosol	GO:0030533 - triplet codon-amino acid adaptor activity	Aminoacyl-tRNA biosynthesis (eco00970)
			tRNA processing		GO:0005737 - cytoplasm
32	bax	conserved protein		GO:0009253 - peptidoglycan catabolic process		GO:0004040 - amidase activity	N/A
						GO:0005524 - ATP binding
						GO:0000166 - nucleotide binding
33	hisL	his operon leader peptide		GO:0008652 - cellular amino acid biosynthetic process			N/A
				GO:0000105 - histidine biosynthetic process
34	rrnA	rRNA operon					Ribosome (eco03010)
35	yeeE	putative transport system permease protein		GO:0006810 - transport	GO:0005886 - plasma membrane		N/A
					GO:0016021 - integral to membrane
					GO:0016020 - membrane
36	glpA	glycerol-3-phosphate-dehydrogenase, anaerobic	glycerol and glycerophosphodiester degradation	GO:0046174 - polyol catabolic process	GO:0009331 - glycerol-3-phosphate dehydrogenase complex	GO:0050660 - flavin adenine dinucleotide binding	Glycerophospholipid metabolism (eco00564)
			glycerophosphodiester degradation	GO:0006072 - glycerol-3-phosphate metabolic process	GO:0005886 - plasma membrane	GO:0010181 - FMN binding
			glycerol degradation I	GO:0019563 - glycerol catabolic process	GO:0016020 - membrane	GO:0052591 - sn-glycerol-3-phosphate:ubiquinone-8 oxidoreductase activity
				GO:0055114 - oxidation-reduction process		GO:0016491 - oxidoreductase activity
				GO:0006071 - glycerol metabolic process		GO:0004368 - glycerol-3-phosphate dehydrogenase activity
				GO:0009061 - anaerobic respiration		GO:0009055 - electron carrier activity
37	fdhD	formate dehydrogenase formation protein		GO:0009061 - anaerobic respiration	GO:0009326 - formate dehydrogenase complex	GO:0008863 - formate dehydrogenase (NAD+) activity	N/A
					GO:0005737 - cytoplasm
38	oppA	peptide ABC transporter OppABCDF		GO:0015031 - protein transport	GO:0030288 - outer membrane-bounded periplasmic space	GO:0005215 - transporter activity	ABC transporters (eco02010)
				GO:0006857 - oligopeptide transport	GO:0042597 - periplasmic space
39	lpxC	UDP-3-O-acyl-N-acetylglucosamine deacetylase	superpathway of (KDO)2-lipid A biosynthesis	GO:0009245 - lipid A biosynthetic process	GO:0005829 - cytosol	GO:0008759 - UDP-3-O-[3-hydroxymyristoyl] N-acetylglucosamine deacetylase activity	Lipopolysaccharide biosynthesis (eco00540)
			superpathway of lipopolysaccharide biosynthesis		GO:0005737 - cytoplasm	GO:0019213 - deacetylase activity	Metabolic pathways (eco01100)
			lipid IVA biosynthesis
40	rpiA	ribose-5-phosphate isomerase A	pentose phosphate pathway	GO:0009052 - pentose-phosphate shunt, non-oxidative branch	GO:0005829 - cytosol	GO:0042803 - protein homodimerization activity	Pentose phosphate pathway (eco00030)
			pentose phosphate pathway (non-oxidative branch)	GO:0006098 - pentose-phosphate shunt		GO:0004751 - ribose-5-phosphate isomerase activity	Metabolic pathways (eco01100)
				GO:0006014 - D-ribose metabolic process			Biosynthesis of secondary metabolites (eco01110)
							Microbial metabolism in diverse environments (eco01120)
							Biosynthesis of amino acids (eco01230)
41	manX	mannose PTS permease		GO:0016310 - phosphorylation	GO:0005829 - cytosol	GO:0042803 - protein homodimerization activity	Fructose and mannose metabolism (eco00051)
		mannose PTS permease - ManX subunit		GO:0009401 - phosphoenolpyruvate-dependent sugar phosphotransferase system	GO:0005887 - integral to plasma membrane	GO:0022870 - protein-N(PI)-phosphohistidine-mannose phosphotransferase system transporter activity	Amino sugar and nucleotide sugar metabolism (eco00520)
					GO:0005886 - plasma membrane	GO:0016301 - kinase activity	Metabolic pathways (eco01100)
					GO:0016020 - membrane	GO:0005515 - protein binding	Microbial metabolism in diverse environments (eco01120)
					GO:0005737 - cytoplasm
42	glpD	glycerol-3-phosphate dehydrogenase, aerobic	glycerol and glycerophosphodiester degradation	GO:0019563 - glycerol catabolic process	GO:0005887 - integral to plasma membrane	GO:0052591 - sn-glycerol-3-phosphate:ubiquinone-8 oxidoreductase activity	Glycerophospholipid metabolism (eco00564)
			glycerophosphodiester degradation	GO:0006071 - glycerol metabolic process	GO:0009331 - glycerol-3-phosphate dehydrogenase complex	GO:0052590 - sn-glycerol-3-phosphate:ubiquinone oxidoreductase activity
			glycerol degradation I	GO:0046168 - glycerol-3-phosphate catabolic process		GO:0009055 - electron carrier activity
				GO:0055114 - oxidation-reduction process
43	ptsG	glucose PTS permease		GO:0015758 - glucose transport	GO:0005886 - plasma membrane	GO:0005355 - glucose transmembrane transporter activity	Glycolysis / Gluconeogenesis (eco00010)
				GO:0016310 - phosphorylation	GO:0016021 - integral to membrane	GO:0005351 - sugar:hydrogen symporter activity	Amino sugar and nucleotide sugar metabolism (eco00520)
				GO:0008643 - carbohydrate transport	GO:0016020 - membrane	GO:0016740 - transferase activity	Phosphotransferase system (PTS) (eco02060)
				GO:0006810 - transport		GO:0016301 - kinase activity
				GO:0016052 - carbohydrate catabolic process		GO:0008982 - protein-N(PI)-phosphohistidine-sugar phosphotransferase activity
				GO:0006464 - cellular protein modification process
				GO:0016485 - protein processing
				GO:0009401 - phosphoenolpyruvate-dependent sugar phosphotransferase system
44	yhhQ	hypothetical protein; gene is a predicted member of the purine regulon			GO:0005886 - plasma membrane		N/A
					GO:0016021 - integral to membrane
					GO:0016020 - membrane
45	gadW	DNA-binding transcriptional dual regulator; transcriptional activator of gadA and gadBC; repressor of gadX		GO:0006974 - response to DNA damage stimulus	GO:0005622 - intracellular	GO:0043565 - sequence-specific DNA binding	N/A
				GO:0006355 - regulation of transcription, DNA-dependent	GO:0032993 - protein-DNA complex	GO:0003700 - sequence-specific DNA binding transcription factor activity
				GO:0006351 - transcription, DNA-dependent		GO:0003677 - DNA binding
46	ylaC	predicted inner membrane protein			GO:0005886 - plasma membrane		N/A
					GO:0016021 - integral to membrane
					GO:0016020 - membrane
47	acpP	trans-Δ3-cis-Δ5-dodecenoyl-ACP	fatty acid biosynthesis initiation I	GO:0042493 - response to drug	GO:0005829 - cytosol	GO:0005515 - protein binding	Fatty acid biosynthesis (eco00061)
			7-keto-8-aminopelargonate biosynthesis I	GO:0009245 - lipid A biosynthetic process	GO:0005737 - cytoplasm	GO:0031177 - phosphopantetheine binding	Fatty acid elongation (eco00062)
			palmitoleate biosynthesis I	GO:0006633 - fatty acid biosynthetic process		GO:0000036 - ACP phosphopantetheine attachment site binding involved in fatty acid biosynthetic process
			cis-vaccenate biosynthesis			GO:0000035 - acyl binding
			palmitate biosynthesis II (bacteria and plants)
			cis-dodecenoyl biosynthesis
			superpathway of fatty acid biosynthesis initiation (E. coli)
			fatty acid biosynthesis initiation III
			fatty acid biosynthesis initiation II
			acyl carrier protein metabolism
			fatty acid elongation -- saturated
			lipid IVA biosynthesis
			(KDO)2-lipid A biosynthesis I
			superpathway of (KDO)2-lipid A biosynthesis
			lipoate biosynthesis and incorporation I
			CDP-diacylglycerol biosynthesis II
48	evgA	Phosphorylated DNA-binding transcriptional activator	EvgSA Two-Component Signal Transduction System	GO:0035556 - intracellular signal transduction	GO:0005622 - intracellular	GO:0003700 - sequence-specific DNA binding transcription factor activity	Two-component system (eco02020)
				GO:0006355 - regulation of transcription, DNA-dependent	GO:0005829 - cytosol	GO:0043565 - sequence-specific DNA binding
				GO:0000160 - phosphorelay signal transduction system	GO:0005737 - cytoplasm	GO:0000156 - phosphorelay response regulator activity
49	ilvC	acetohydroxy acid isomeroreductase	superpathway of threonine metabolism	GO:0055114 - oxidation-reduction process	GO:0005829 - cytosol	GO:0050662 - coenzyme binding	Valine, leucine and isoleucine biosynthesis (eco00290)
			isoleucine biosynthesis I (from threonine)	GO:0009097 - isoleucine biosynthetic process		GO:0050661 - NADP binding	Pantothenate and CoA biosynthesis (eco00770)
			superpathway of leucine, valine, and isoleucine biosynthesis	GO:0009099 - valine biosynthetic process		GO:0000166 - nucleotide binding	Metabolic pathways (eco01100)
			valine biosynthesis			GO:0004455 - ketol-acid reductoisomerase activity	Biosynthesis of secondary metabolites (eco01110)
							2-Oxocarboxylic acid metabolism (eco01210)
							Biosynthesis of amino acids (eco01230)
50	hcaR	DNA-binding transcriptional activator of 3-phenylpropionic acid catabolism; HCA DNA-binding transcriptional dual regulator		GO:0045892 - negative regulation of transcription, DNA-dependent	GO:0005829 - cytosol	GO:0003677 - DNA binding	N/A
				GO:0045893 - positive regulation of transcription, DNA-dependent	GO:0005737 - cytoplasm	GO:0003700 - sequence-specific DNA binding transcription factor activity
51	sraB (psrD)	novel small RNA (sRNA)					N/A
52	serC	phosphohydroxythreonine aminotransferase / 3-phosphoserine aminotransferase	superpathway of pyridoxal 5'-phosphate biosynthesis and salvage	GO:0006563 - L-serine metabolic process	GO:0005829 - cytosol	GO:0030170 - pyridoxal phosphate binding	Glycine, serine and threonine metabolism (eco00260)
			pyridoxal 5'-phosphate biosynthesis I	GO:0008615 - pyridoxine biosynthetic process	GO:0005737 - cytoplasm	GO:0004648 - O-phospho-L-serine:2-oxoglutarate aminotransferase activity	Methane metabolism (eco00680)
			superpathway of serine and glycine biosynthesis I	GO:0042823 - pyridoxal phosphate biosynthetic process			Vitamin B6 metabolism (eco00750)
			superpathway of sulfate assimilation and cysteine biosynthesis	GO:0006564 - L-serine biosynthetic process			Metabolic pathways (eco01100)
			serine biosynthesis				Microbial metabolism in diverse environments (eco01120)
							Biosynthesis of amino acids (eco01230)
53	yadF (can)	carbonic anhydrase 2		GO:0015976 - carbon utilization	GO:0005829 - cytosol	GO:0046872 - metal ion binding	Nitrogen metabolism (eco00910)
						GO:0008270 - zinc ion binding
						GO:0004089 - carbonate dehydratase activity
54	acnB	bifunctional aconitate hydratase 2 and 2-methylisocitrate dehydratase	superpathway of glycolysis, pyruvate dehydrogenase, TCA, and glyoxylate bypass	GO:0006417 - regulation of translation	GO:0005829 - cytosol	GO:0052633 - isocitrate hydro-lyase (cis-aconitate-forming) activity	Citrate cycle (TCA cycle) (eco00020)
			superpathway of glyoxylate bypass and TCA	GO:0006097 - glyoxylate cycle		GO:0052632 - citrate hydro-lyase (cis-aconitate-forming) activity	Glyoxylate and dicarboxylate metabolism (eco00630)
			glyoxylate cycle	GO:0019629 - propionate catabolic process, 2-methylcitrate cycle		GO:0003730 - mRNA 3'-UTR binding	Propanoate metabolism (eco00640)
			TCA cycle I (prokaryotic)	GO:0006099 - tricarboxylic acid cycle		GO:0003729 - mRNA binding	Metabolic pathways (eco01100)
			mixed acid fermentation	GO:0009060 - aerobic respiration		GO:0051539 - 4 iron, 4 sulfur cluster binding	Biosynthesis of secondary metabolites (eco01110)
			respiration (anaerobic)	GO:0009061 - anaerobic respiration		GO:0046872 - metal ion binding	Microbial metabolism in diverse environments (eco01120)
			2-methylcitrate cycle I			GO:0005515 - protein binding	2-Oxocarboxylic acid metabolism (eco01210)
						GO:0003994 - aconitate hydratase activity	Biosynthesis of amino acids (eco01230)
						GO:0047456 - 2-methylisocitrate dehydratase activity
55	flgM	anti-sigma factor for FliA (sigma 28)		GO:0045892 - negative regulation of transcription, DNA-dependent	GO:0005829 - cytosol	GO:0005515 - protein binding	Flagellar assembly (eco02040)
				GO:0006355 - regulation of transcription, DNA-dependent	GO:0005737 - cytoplasm	GO:0016989 - sigma factor antagonist activity
				GO:0043064 - flagellum organization
				GO:0006351 - transcription, DNA-dependent
56	aspA	aspartate ammonia-lyase	superpathway of aspartate and asparagine biosynthesis; interconversion of aspartate and asparagine	GO:0006099 - tricarboxylic acid cycle	GO:0016020 - membrane	GO:0005515 - protein binding	Alanine, aspartate and glutamate metabolism (eco00250)
			glutamate degradation II	GO:0008652 - cellular amino acid biosynthetic process	GO:0005829 - cytosol	GO:0008797 - aspartate ammonia-lyase activity	Nitrogen metabolism (eco00910)
				GO:0006531 - aspartate metabolic process			Metabolic pathways (eco01100)
57	cspD	DNA replication inhibitor; inhibitor of DNA replication, cold shock protein homolog		GO:0006355 - regulation of transcription, DNA-dependent	GO:0005829 - cytosol	GO:0003697 - single-stranded DNA binding	N/A
				GO:0042594 - response to starvation	GO:0005737 - cytoplasm	GO:0042803 - protein homodimerization activity
				GO:0008156 - negative regulation of DNA replication		GO:0003723 - RNA binding
58	uspF	nucleotide binding filament protein; stress-induced protein, ATP-binding protein		GO:0006979 - response to oxidative stress		GO:0005524 - ATP binding	N/A
				GO:0007155 - cell adhesion
59	ybgI	conserved metal-binding protein				GO:0046872 - metal ion binding	N/A
60	rpoH	RNA polymerase, sigma 32 (sigma H) factor		GO:0009408 - response to heat	GO:0005829 - cytosol	GO:0008270 - zinc ion binding	N/A
				GO:0006352 - DNA-dependent transcription, initiation	GO:0005737 - cytoplasm	GO:0003700 - sequence-specific DNA binding transcription factor activity
				GO:0006950 - response to stress		GO:0003677 - DNA binding
				GO:0006355 - regulation of transcription, DNA-dependent		GO:0016987 - sigma factor activity
				GO:0006351 - transcription, DNA-dependent
				GO:0009266 - response to temperature stimulus
61	uspE	universal stress protein with a role cellular motility; stress-induced protein		GO:0034644 - cellular response to UV	GO:0005737 - cytoplasm		N/A
				GO:0060286 - flagellar cell motility
				GO:0044010 - single-species biofilm formation
				GO:0070301 - cellular response to hydrogen peroxide
				GO:0006950 - response to stress
62	cld (wzzB)	regulator of length of O-antigen component of lipopolysaccharide chains		GO:0009103 - lipopolysaccharide biosynthetic process	GO:0005886 - plasma membrane		N/A
				GO:0009243 - O antigen biosynthetic process	GO:0016021 - integral to membrane
				GO:0016485 - protein processing	GO:0016020 - membrane
63	rpsU	30S ribosomal subunit protein S21		GO:0006412 - translation	GO:0022627 - cytosolic small ribosomal subunit	GO:0003735 - structural constituent of ribosome	Ribosome (eco03010)
64	ymcC (gfcB)	predicted outer membrane lipoprotein			GO:0005886 - plasma membrane		N/A
					GO:0016020 - membrane
65	ygjH	putative tRNA synthetase; putative tRNA binding protein; putative tRNA corner chaperone				GO:0003723 - RNA binding	N/A
						GO:0000049 - tRNA binding
66	ybeB (rsfS)	ribosomal silencing factor		GO:0017148 - negative regulation of translation	GO:0005737 - cytoplasm	GO:0005515 - protein binding	N/A
				GO:0090071 - negative regulation of ribosome biogenesis		GO:0043023 - ribosomal large subunit binding
67	ydgL (rsxA)	integral membrane protein of SoxR-reducing complex		GO:0022900 - electron transport chain	GO:0005886 - plasma membrane		N/A
					GO:0016021 - integral to membrane
					GO:0016020 - membrane
68	cyaA	adenylate cyclase		GO:0006171 - cAMP biosynthetic process	GO:0005829 - cytosol	GO:0005524 - ATP binding	Purine metabolism (eco00230)
					GO:0005737 - cytoplasm	GO:0000166 - nucleotide binding
						GO:0005515 - protein binding
						GO:0004016 - adenylate cyclase activity
69	ribB	3,4-dihydroxy-2-butanone 4-phosphate synthase	flavin biosynthesis I (bacteria and plants)	GO:0006950 - response to stress	GO:0005886 - plasma membrane	GO:0042803 - protein homodimerization activity	Riboflavin metabolism (eco00740)
				GO:0009231 - riboflavin biosynthetic process	GO:0005829 - cytosol	GO:0000287 - magnesium ion binding	Metabolic pathways (eco01100)
					GO:0016020 - membrane	GO:0008686 - 3,4-dihydroxy-2-butanone-4-phosphate synthase activity
70	proQ	RNA chaperone, involved in posttranscriptional control of ProP levels		GO:0006974 - response to DNA damage stimulus	GO:0005829 - cytosol	GO:0034057 - RNA strand-exchange activity	N/A
				GO:0010608 - posttranscriptional regulation of gene expression	GO:0005737 - cytoplasm	GO:0033592 - RNA strand annealing activity
				GO:0051050 - positive regulation of transport
71	rph	RNase PH	tRNA processing	GO:0042780 - tRNA 3'-end processing		GO:0004549 - tRNA-specific ribonuclease activity	N/A
				GO:0006399 - tRNA metabolic process		GO:0000049 - tRNA binding
						GO:0004527 - exonuclease activity
						GO:0009022 - tRNA nucleotidyltransferase activity
72	yfeN	conserved outer membrane protein			GO:0009279 - cell outer membrane		N/A
73	glgS	predicted glycogen synthesis protein		GO:0010676 - positive regulation of cellular carbohydrate metabolic process	GO:0005829 - cytosol		N/A
				GO:0005978 - glycogen biosynthetic process	GO:0005737 - cytoplasm
74	pspE	thiosulfate sulfurtransferase	thiosulfate disproportionation III (rhodanese)	GO:0006950 - response to stress	GO:0030288 - outer membrane-bounded periplasmic space	GO:0004792 - thiosulfate sulfurtransferase activity	N/A
					GO:0042597 - periplasmic space
75	wrbA	NAD(P)H:quinone oxidoreductase		GO:0045892 - negative regulation of transcription, DNA-dependent	GO:0005829 - cytosol	GO:0042802 - identical protein binding	N/A
				GO:0055114 - oxidation-reduction process	GO:0016020 - membrane	GO:0003955 - NAD(P)H dehydrogenase (quinone) activity
				GO:0006979 - response to oxidative stress	GO:0005737 - cytoplasm	GO:0010181 - FMN binding
76	tyrS	tyrosyl-tRNA synthetase	tRNA charging	GO:0006437 - tyrosyl-tRNA aminoacylation	GO:0016020 - membrane	GO:0016874 - ligase activity	Aminoacyl-tRNA biosynthesis (eco00970)
				GO:0006418 - tRNA aminoacylation for protein translation	GO:0005829 - cytosol	GO:0005524 - ATP binding
				GO:0006412 - translation		GO:0004812 - aminoacyl-tRNA ligase activity
						GO:0003723 - RNA binding
						GO:0000166 - nucleotide binding
						GO:0004831 - tyrosine-tRNA ligase activity
77	yfbE (arnB)	UDP-L-Ara4O C-4" transaminase	polymyxin resistance	GO:0006629 - lipid metabolic process	GO:0005829 - cytosol	GO:0030170 - pyridoxal phosphate binding	Amino sugar and nucleotide sugar metabolism (eco00520)
				GO:0046677 - response to antibiotic	GO:0005737 - cytoplasm	GO:0008483 - transaminase activity	Biosynthesis of secondary metabolites (eco01110)
				GO:0009103 - lipopolysaccharide biosynthetic process			Two-component system (eco02020)
				GO:0008610 - lipid biosynthetic process
				GO:0009245 - lipid A biosynthetic process
78	ppa	inorganic pyrophosphatase		GO:0006796 - phosphate-containing compound metabolic process	GO:0016020 - membrane	GO:0050355 - triphosphatase activity	Oxidative phosphorylation (eco00190)
					GO:0005829 - cytosol	GO:0005515 - protein binding
						GO:0008270 - zinc ion binding
						GO:0000287 - magnesium ion binding
						GO:0004427 - inorganic diphosphatase activity
79	yafL	predicted lipoprotein and C40 family peptidase		GO:0006508 - proteolysis	GO:0005886 - plasma membrane	GO:0016787 - hydrolase activity	N/A
					GO:0016020 - membrane	GO:0008234 - cysteine-type peptidase activity
						GO:0008233 - peptidase activity
80	dmsA	dimethyl sulfoxide reductase	NADH to dimethyl sulfoxide electron transfer	GO:0006810 - transport	GO:0005886 - plasma membrane	GO:0016661 - oxidoreductase activity, acting on other nitrogenous compounds as donors	N/A
			formate to dimethyl sulfoxide electron transfer	GO:0009061 - anaerobic respiration	GO:0009390 - dimethyl sulfoxide reductase complex	GO:0009389 - dimethyl sulfoxide reductase activity
					GO:0016020 - membrane	GO:0005515 - protein binding
						GO:0016491 - oxidoreductase activity
						GO:0051539 - 4 iron, 4 sulfur cluster binding
						GO:0030151 - molybdenum ion binding
						GO:0005506 - iron ion binding
						GO:0009055 - electron carrier activity
