# Supplementary material for: Differential reconstructed gene interaction networks for deriving toxicity threshold in chemical risk assessment
Source: BMC Bioinformatics. 2013 Oct 9;14(Suppl 14):S3. doi: 10.1186/1471-2105-14-S14-S3 (PMC3851258; doi:10.1186/1471-2105-14-S14-S3)
Supplement: Additional file 5 — Pathway perturbation. Pathway perturbation was determined as the average percentage in edge change per gene of all genes involved in a particular pathway. [file 1471-2105-14-S14-S3-S5.xlsx]

## Sheet: Pathway perturbation
Supplementary file 5. Pathway perturbation measured as the average percentage in edge change per gene of all genes involved in a particular pathway.
Gene	% edge change in network				Gene name	Gene products		pathway perturbation (average % edge change/gene in pathway)
name	low	mid	high	Gene NO.	(synonym)	(complexes and polypeptides)	KEGG Pathway	low	mid	high	conc.-dependence	#genes involved
ilvC	0	0	1	49	ilvC	acetohydroxy acid isomeroreductase	2-Oxocarboxylic acid metabolism (eco01210)	0.1	0.25	1	yes	2		#pathways
acnB	0.2	0.5	1	54	acnB	bifunctional aconitate hydratase 2 and 2-methylisocitrate dehydratase	2-Oxocarboxylic acid metabolism (eco01210)						total	35
oppA	0.478261	0.5	0.666667	38	oppA	peptide ABC transporter OppABCDF	ABC transporters (eco02010)	0.478261	0.5	0.666667	yes	1	yes (conc.-dependent pathways)	22
aspA	0.636364	0.714286	0.6	56	aspA	aspartate ammonia-lyase	Alanine, aspartate and glutamate metabolism (eco00250)	0.636364	0.714286	0.6
yfbE	1	1	1	77	yfbE (arnB)	UDP-L-Ara4O C-4" transaminase	Amino sugar and nucleotide sugar metabolism (eco00520)	0.611111	0.52381	0.785714	yes	3	KEGG pathway name (entry)	#genes involved
manX	0.333333	0.238095	0.52381	41	manX	mannose PTS permease; mannose PTS permease - ManX subunit	Amino sugar and nucleotide sugar metabolism (eco00520)						N/A	38
ptsG	0.5	0.333333	0.833333	43	ptsG	glucose PTS permease	Amino sugar and nucleotide sugar metabolism (eco00520)						Ribosome (eco03010)	16
ileX	0.419355	0.333333	1	31	ileX	tRNAileX	Aminoacyl-tRNA biosynthesis (eco00970)	0.709677	0.666667	1	yes	2	Metabolic pathways (eco01100)	10
tyrS	1	1	1	76	tyrS	tyrosyl-tRNA synthetase	Aminoacyl-tRNA biosynthesis (eco00970)						Microbial metabolism in diverse environments (eco01120)	5
rpiA	1	1	0.8	40	rpiA	ribose-5-phosphate isomerase A	Biosynthesis of amino acids (eco01230)	0.55	0.375	0.95	yes	4	Biosynthesis of amino acids (eco01230)	4
serC	1	0	1	52	serC	phosphohydroxythreonine aminotransferase / 3-phosphoserine aminotransferase	Biosynthesis of amino acids (eco01230)						Biosynthesis of secondary metabolites (eco01110)	4
ilvC	0	0	1	49	ilvC	acetohydroxy acid isomeroreductase	Biosynthesis of amino acids (eco01230)						Amino sugar and nucleotide sugar metabolism (eco00520)	3
acnB	0.2	0.5	1	54	acnB	bifunctional aconitate hydratase 2 and 2-methylisocitrate dehydratase	Biosynthesis of amino acids (eco01230)						2-Oxocarboxylic acid metabolism (eco01210)	2
yfbE	1	1	1	77	yfbE (arnB)	UDP-L-Ara4O C-4" transaminase	Biosynthesis of secondary metabolites (eco01110)	0.55	0.625	0.95	yes	4	Aminoacyl-tRNA biosynthesis (eco00970)	2
rpiA	1	1	0.8	40	rpiA	ribose-5-phosphate isomerase A	Biosynthesis of secondary metabolites (eco01110)						Glycerophospholipid metabolism (eco00564)	2
ilvC	0	0	1	49	ilvC	acetohydroxy acid isomeroreductase	Biosynthesis of secondary metabolites (eco01110)						Glyoxylate and dicarboxylate metabolism (eco00630)	2
acnB	0.2	0.5	1	54	acnB	bifunctional aconitate hydratase 2 and 2-methylisocitrate dehydratase	Biosynthesis of secondary metabolites (eco01110)						Nitrogen metabolism (eco00910)	2
acnB	0.2	0.5	1	54	acnB	bifunctional aconitate hydratase 2 and 2-methylisocitrate dehydratase	Citrate cycle (TCA cycle) (eco00020)	0.2	0.5	1	yes	1	Phosphotransferase system (PTS) (eco02060)	2
acpP	0.2	0.419355	0.2	47	acpP	trans-Δ3-cis-Δ5-dodecenoyl-ACP	Fatty acid biosynthesis (eco00061)	0.2	0.419355	0.2			ABC transporters (eco02010)	1
acpP	0.2	0.419355	0.2	47	acpP	trans-Δ3-cis-Δ5-dodecenoyl-ACP	Fatty acid elongation (eco00062)	0.2	0.419355	0.2			Citrate cycle (TCA cycle) (eco00020)	1
flgM	0.714286	1	0.454545	55	flgM	anti-sigma factor for FliA (sigma 28)	Flagellar assembly (eco02040)	0.714286	1	0.454545			Fructose and mannose metabolism (eco00051)	1
manX	0.333333	0.238095	0.52381	41	manX	mannose PTS permease; mannose PTS permease - ManX subunit	Fructose and mannose metabolism (eco00051)	0.333333	0.238095	0.52381	yes	1	Glycolysis / Gluconeogenesis (eco00010)	1
gatY	0.459459	0.419355	0.481481	21	gatY	tagatose-1,6-bisphosphate aldolase 2	Galactose metabolism (eco00052)	0.459459	0.419355	0.481481			Lipopolysaccharide biosynthesis (eco00540)	1
glpA	0.448276	0.363636	0.857143	36	glpA	glycerol-3-phosphate-dehydrogenase, anaerobic	Glycerophospholipid metabolism (eco00564)	0.390805	0.371473	0.761905	yes	2	Oxidative phosphorylation (eco00190)	1
glpD	0.333333	0.37931	0.666667	42	glpD	glycerol-3-phosphate dehydrogenase, aerobic	Glycerophospholipid metabolism (eco00564)						Pantothenate and CoA biosynthesis (eco00770)	1
serC	1	0	1	52	serC	phosphohydroxythreonine aminotransferase / 3-phosphoserine aminotransferase	Glycine, serine and threonine metabolism (eco00260)	1	0	1			Propanoate metabolism (eco00640)	1
ptsG	0.5	0.333333	0.833333	43	ptsG	glucose PTS permease	Glycolysis / Gluconeogenesis (eco00010)	0.5	0.333333	0.833333	yes	1	Pyruvate metabolism (eco00620)	1
acnB	0.2	0.5	1	54	acnB	bifunctional aconitate hydratase 2 and 2-methylisocitrate dehydratase	Glyoxylate and dicarboxylate metabolism (eco00630)	0.304545	0.49359	0.794118	yes	2	Valine, leucine and isoleucine biosynthesis (eco00290)	1
aceB	0.409091	0.487179	0.588235	20	aceB	malate synthase A	Glyoxylate and dicarboxylate metabolism (eco00630)
lpxC	0.166667	0.375	0.733333	39	lpxC	UDP-3-O-acyl-N-acetylglucosamine deacetylase	Lipopolysaccharide biosynthesis (eco00540)	0.166667	0.375	0.733333	yes	1
gatY	0.459459	0.419355	0.481481	21	gatY	tagatose-1,6-bisphosphate aldolase 2	Metabolic pathways (eco01100)	0.453825	0.423392	0.692686	yes	10
lpxC	0.166667	0.375	0.733333	39	lpxC	UDP-3-O-acyl-N-acetylglucosamine deacetylase	Metabolic pathways (eco01100)
rpiA	1	1	0.8	40	rpiA	ribose-5-phosphate isomerase A	Metabolic pathways (eco01100)
ribB	0.333333	0.5	0.2	69	ribB	3,4-dihydroxy-2-butanone 4-phosphate synthase	Metabolic pathways (eco01100)
aspA	0.636364	0.714286	0.6	56	aspA	aspartate ammonia-lyase	Metabolic pathways (eco01100)
manX	0.333333	0.238095	0.52381	41	manX	mannose PTS permease; mannose PTS permease - ManX subunit	Metabolic pathways (eco01100)
aceB	0.409091	0.487179	0.588235	20	aceB	malate synthase A	Metabolic pathways (eco01100)
ilvC	0	0	1	49	ilvC	acetohydroxy acid isomeroreductase	Metabolic pathways (eco01100)
acnB	0.2	0.5	1	54	acnB	bifunctional aconitate hydratase 2 and 2-methylisocitrate dehydratase	Metabolic pathways (eco01100)
serC	1	0	1	52	serC	phosphohydroxythreonine aminotransferase / 3-phosphoserine aminotransferase	Metabolic pathways (eco01100)
serC	1	0	1	52	serC	phosphohydroxythreonine aminotransferase / 3-phosphoserine aminotransferase	Methane metabolism (eco00680)	1	0	1
manX	0.333333	0.238095	0.52381	41	manX	mannose PTS permease; mannose PTS permease - ManX subunit	Microbial metabolism in diverse environments (eco01120)	0.588485	0.445055	0.782409	yes	5
rpiA	1	1	0.8	40	rpiA	ribose-5-phosphate isomerase A	Microbial metabolism in diverse environments (eco01120)
aceB	0.409091	0.487179	0.588235	20	aceB	malate synthase A	Microbial metabolism in diverse environments (eco01120)
serC	1	0	1	52	serC	phosphohydroxythreonine aminotransferase / 3-phosphoserine aminotransferase	Microbial metabolism in diverse environments (eco01120)
acnB	0.2	0.5	1	54	acnB	bifunctional aconitate hydratase 2 and 2-methylisocitrate dehydratase	Microbial metabolism in diverse environments (eco01120)
yadF	0.714286	0.75	1	53	yadF (can)	carbonic anhydrase 2	Nitrogen metabolism (eco00910)	0.675325	0.732143	0.8	yes	2
aspA	0.636364	0.714286	0.6	56	aspA	aspartate ammonia-lyase	Nitrogen metabolism (eco00910)
ppa	0	0	1	78	ppa	inorganic pyrophosphatase	Oxidative phosphorylation (eco00190)	0	0	1	yes	1
ilvC	0	0	1	49	ilvC	acetohydroxy acid isomeroreductase	Pantothenate and CoA biosynthesis (eco00770)	0	0	1	yes	1
rpiA	1	1	0.8	40	rpiA	ribose-5-phosphate isomerase A	Pentose phosphate pathway (eco00030)	1	1	0.8
treB	0.310345	0.407407	0.413793	14	treB	fused trehalose(maltose)-specific PTS enzyme: IIB component/IIC component	Phosphotransferase system (PTS) (eco02060)	0.405172	0.37037	0.623563	yes	2
ptsG	0.5	0.333333	0.833333	43	ptsG	glucose PTS permease	Phosphotransferase system (PTS) (eco02060)
acnB	0.2	0.5	1	54	acnB	bifunctional aconitate hydratase 2 and 2-methylisocitrate dehydratase	Propanoate metabolism (eco00640)	0.2	0.5	1	yes	1
cyaA	0.555556	0.428571	0	68	cyaA	adenylate cyclase	Purine metabolism (eco00230)	0.555556	0.428571	0
aceB	0.409091	0.487179	0.588235	20	aceB	malate synthase A	Pyruvate metabolism (eco00620)	0.409091	0.487179	0.588235	yes	1
ribB	0.333333	0.5	0.2	69	ribB	3,4-dihydroxy-2-butanone 4-phosphate synthase	Riboflavin metabolism (eco00740)	0.333333	0.5	0.2
rpsP	0.155556	0.396226	0.510204	22	rpsP	30S ribosomal subunit protein S16	Ribosome (eco03010)	0.318131	0.396862	0.448493	yes	16
rrnC	0.296482	0.373737	0.535714	1	rrnC	rRNA operon	Ribosome (eco03010)
rrnD	0.314685	0.393443	0.473684	5	rrnD	rRNA operon	Ribosome (eco03010)
rplN	0.168675	0.207317	0.247191	7	rplN	50S ribosomal subunit protein L14	Ribosome (eco03010)
rpsL	0.311828	0.428571	0.487179	8	rpsL	30S ribosomal subunit protein S12	Ribosome (eco03010)
rplY	0.169811	0.512821	0.315068	12	rplY	50S ribosomal subunit protein L25	Ribosome (eco03010)
rpsM	0.208333	0.145833	0.27619	15	rpsM	30S ribosomal subunit protein S13	Ribosome (eco03010)
rrnB	0.322581	0.345455	0.392857	17	rrnB	rRNA operon	Ribosome (eco03010)
rpsJ	0.348837	0.677419	0.545455	18	rpsJ	NusB-NusE complex; 30S ribosomal subunit protein S10	Ribosome (eco03010)
rpsB	0.433962	0.48	0.255814	19	rpsB	30S ribosomal subunit protein S2	Ribosome (eco03010)
rrnH	0.5	0.333333	0.471698	23	rrnH	rRNA operon	Ribosome (eco03010)
rpmB	0.285714	0.296296	0.588235	24	rpmB	50S ribosomal subunit protein L28	Ribosome (eco03010)
rpsO	1	0.928571	0.818182	29	rpsO	30S ribosomal subunit protein S15	Ribosome (eco03010)
rpsT	0.2	0.32	0.346939	30	rpsT	30S ribosomal subunit protein S20	Ribosome (eco03010)
rrnA	0.142857	0.28	0.311475	34	rrnA	rRNA operon	Ribosome (eco03010)
rpsU	0.230769	0.230769	0.6	63	rpsU	30S ribosomal subunit protein S21	Ribosome (eco03010)
treB	0.310345	0.407407	0.413793	14	treB	fused trehalose(maltose)-specific PTS enzyme: IIB component/IIC component	Starch and sucrose metabolism (eco00500)	0.310345	0.407407	0.413793
ompC	0.185841	0.24424	0.4	2	ompC	outer membrane porin C	Two-component system (eco02020)	0.67146	0.693413	0.696154
uhpT	1	1	1	11	uhpT	hexose-6-phosphate:phosphate antiporter	Two-component system (eco02020)
evgA	0.5	0.529412	0.384615	48	evgA	Phosphorylated DNA-binding transcriptional activator	Two-component system (eco02020)
yfbE	1	1	1	77	yfbE (arnB)	UDP-L-Ara4O C-4" transaminase	Two-component system (eco02020)
ilvC	0	0	1	49	ilvC	acetohydroxy acid isomeroreductase	Valine, leucine and isoleucine biosynthesis (eco00290)	0	0	1	yes	1
serC	1	0	1	52	serC	phosphohydroxythreonine aminotransferase / 3-phosphoserine aminotransferase	Vitamin B6 metabolism (eco00750)	1	0	1

## Sheet: % edge change
Gene	% edge change in network				Gene name	Gene products
name	low	mid	high	Gene NO.	(synonym)	(complexes and polypeptides)	KEGG Pathway
rrnC	0.296482	0.373737	0.535714	1	rrnC	rRNA operon	Ribosome (eco03010)
ompC	0.185841	0.24424	0.4	2	ompC	outer membrane porin C	Two-component system (eco02020)
ompA	0.333333	0.388535	0.493151	3	ompA	outer membrane protein 3a (II*;G;d)	N/A
yrbL	0.4375	0.521368	0.525424	4	yrbL	predicted protein	N/A
rrnD	0.314685	0.393443	0.473684	5	rrnD	rRNA operon	Ribosome (eco03010)
ybaY	0.394737	1	1	6	ybaY	predicted outer membrane lipoprotein	N/A
rplN	0.168675	0.207317	0.247191	7	rplN	50S ribosomal subunit protein L14	Ribosome (eco03010)
rpsL	0.311828	0.428571	0.487179	8	rpsL	30S ribosomal subunit protein S12	Ribosome (eco03010)
yahM	0.460674	0.387097	0.468354	9	yahM	predicted protein	N/A
rsd	0.270588	0.365854	0.417722	10	rsd	stationary phase protein, binds sigma 70 RNA polymerase subunit	N/A
uhpT	1	1	1	11	uhpT	hexose-6-phosphate:phosphate antiporter	Two-component system (eco02020)
rplY	0.169811	0.512821	0.315068	12	rplY	50S ribosomal subunit protein L25	Ribosome (eco03010)
somA	1	0.857143	0.92	13	somA (ybjX)	Conserved protein; Function unknown, homologous to ybjX	N/A
treB	0.310345	0.407407	0.413793	14	treB	fused trehalose(maltose)-specific PTS enzyme: IIB component/IIC component	Starch and sucrose metabolism (eco00500)	Phosphotransferase system (PTS) (eco02060)
rpsM	0.208333	0.145833	0.27619	15	rpsM	30S ribosomal subunit protein S13	Ribosome (eco03010)
gadX	0.4375	0.346154	0.485714	16	gadX	DNA-binding transcriptional dual regulator	N/A
rrnB	0.322581	0.345455	0.392857	17	rrnB	rRNA operon	Ribosome (eco03010)
rpsJ	0.348837	0.677419	0.545455	18	rpsJ	NusB-NusE complex; 30S ribosomal subunit protein S10	Ribosome (eco03010)
rpsB	0.433962	0.48	0.255814	19	rpsB	30S ribosomal subunit protein S2	Ribosome (eco03010)
aceB	0.409091	0.487179	0.588235	20	aceB	malate synthase A	Pyruvate metabolism (eco00620)	Glyoxylate and dicarboxylate metabolism (eco00630)	Metabolic pathways (eco01100)	Microbial metabolism in diverse environments (eco01120)
gatY	0.459459	0.419355	0.481481	21	gatY	tagatose-1,6-bisphosphate aldolase 2	Galactose metabolism (eco00052)	Metabolic pathways (eco01100)
rpsP	0.155556	0.396226	0.510204	22	rpsP	30S ribosomal subunit protein S16	Ribosome (eco03010)
rrnH	0.5	0.333333	0.471698	23	rrnH	rRNA operon	Ribosome (eco03010)
rpmB	0.285714	0.296296	0.588235	24	rpmB	50S ribosomal subunit protein L28	Ribosome (eco03010)
ycbK	0.621622	0.0666667	0.823529	25	ycbK	conserved protein	N/A
msrB	1	0.8	0.909091	26	msrB	methionine sulfoxide reductase B	N/A
dsrA	0.176471	0.744681	0.333333	27	dsrA	small regulatory RNA; riboregulator of RpoS and H-NS production	N/A
yejG	0.511111	0.352941	1	28	yejG	predicted protein	N/A
rpsO	1	0.928571	0.818182	29	rpsO	30S ribosomal subunit protein S15	Ribosome (eco03010)
rpsT	0.2	0.32	0.346939	30	rpsT	30S ribosomal subunit protein S20	Ribosome (eco03010)
ileX	0.419355	0.333333	1	31	ileX	tRNAileX	Aminoacyl-tRNA biosynthesis (eco00970)
bax	0.565217	0.636364	0.727273	32	bax	conserved protein	N/A
hisL	0.35	0.348837	0.619048	33	hisL	his operon leader peptide	N/A
rrnA	0.142857	0.28	0.311475	34	rrnA	rRNA operon	Ribosome (eco03010)
yeeE	0.351351	0.461538	0.8	35	yeeE	putative transport system permease protein	N/A
glpA	0.448276	0.363636	0.857143	36	glpA	glycerol-3-phosphate-dehydrogenase, anaerobic	Glycerophospholipid metabolism (eco00564)
fdhD	0.6	0.555556	0.724138	37	fdhD	formate dehydrogenase formation protein	N/A
oppA	0.478261	0.5	0.666667	38	oppA	peptide ABC transporter OppABCDF	ABC transporters (eco02010)
lpxC	0.166667	0.375	0.733333	39	lpxC	UDP-3-O-acyl-N-acetylglucosamine deacetylase	Lipopolysaccharide biosynthesis (eco00540)	Metabolic pathways (eco01100)
rpiA	1	1	0.8	40	rpiA	ribose-5-phosphate isomerase A	Pentose phosphate pathway (eco00030)	Metabolic pathways (eco01100)	Biosynthesis of secondary metabolites (eco01110)	Microbial metabolism in diverse environments (eco01120)	Biosynthesis of amino acids (eco01230)
manX	0.333333	0.238095	0.52381	41	manX	mannose PTS permease; mannose PTS permease - ManX subunit	Fructose and mannose metabolism (eco00051)	Amino sugar and nucleotide sugar metabolism (eco00520)	Metabolic pathways (eco01100)	Microbial metabolism in diverse environments (eco01120)
glpD	0.333333	0.37931	0.666667	42	glpD	glycerol-3-phosphate dehydrogenase, aerobic	Glycerophospholipid metabolism (eco00564)
ptsG	0.5	0.333333	0.833333	43	ptsG	glucose PTS permease	Glycolysis / Gluconeogenesis (eco00010)	Amino sugar and nucleotide sugar metabolism (eco00520)	Phosphotransferase system (PTS) (eco02060)
yhhQ	0.2	0.428571	0.826087	44	yhhQ	hypothetical protein; gene is a predicted member of the purine regulon	N/A
gadW	1	0.692308	1	45	gadW	DNA-binding transcriptional dual regulator; transcriptional activator of gadA and gadBC; repressor of gadX	N/A
ylaC	0.375	0.466667	0.692308	46	ylaC	predicted inner membrane protein	N/A
acpP	0.2	0.419355	0.2	47	acpP	trans-Δ3-cis-Δ5-dodecenoyl-ACP	Fatty acid biosynthesis (eco00061)	Fatty acid elongation (eco00062)
evgA	0.5	0.529412	0.384615	48	evgA	Phosphorylated DNA-binding transcriptional activator	Two-component system (eco02020)
ilvC	0	0	1	49	ilvC	acetohydroxy acid isomeroreductase	Valine, leucine and isoleucine biosynthesis (eco00290)	Pantothenate and CoA biosynthesis (eco00770)	Metabolic pathways (eco01100)	Biosynthesis of secondary metabolites (eco01110)	2-Oxocarboxylic acid metabolism (eco01210)	Biosynthesis of amino acids (eco01230)
hcaR	1	1	0.75	50	hcaR	DNA-binding transcriptional activator of 3-phenylpropionic acid catabolism; HCA DNA-binding transcriptional dual regulator	N/A
sraB	0.4	0.571429	0.555556	51	sraB (psrD)	novel small RNA (sRNA)	N/A
serC	1	0	1	52	serC	phosphohydroxythreonine aminotransferase / 3-phosphoserine aminotransferase	Glycine, serine and threonine metabolism (eco00260)	Methane metabolism (eco00680)	Vitamin B6 metabolism (eco00750)	Metabolic pathways (eco01100)	Microbial metabolism in diverse environments (eco01120)	Biosynthesis of amino acids (eco01230)
yadF	0.714286	0.75	1	53	yadF (can)	carbonic anhydrase 2	Nitrogen metabolism (eco00910)
acnB	0.2	0.5	1	54	acnB	bifunctional aconitate hydratase 2 and 2-methylisocitrate dehydratase	Citrate cycle (TCA cycle) (eco00020)	Glyoxylate and dicarboxylate metabolism (eco00630)	Propanoate metabolism (eco00640)	Metabolic pathways (eco01100)	Biosynthesis of secondary metabolites (eco01110)	Microbial metabolism in diverse environments (eco01120)	2-Oxocarboxylic acid metabolism (eco01210)	Biosynthesis of amino acids (eco01230)
flgM	0.714286	1	0.454545	55	flgM	anti-sigma factor for FliA (sigma 28)	Flagellar assembly (eco02040)
aspA	0.636364	0.714286	0.6	56	aspA	aspartate ammonia-lyase	Alanine, aspartate and glutamate metabolism (eco00250)	Nitrogen metabolism (eco00910)	Metabolic pathways (eco01100)
cspD	0.230769	0.6	0.75	57	cspD	DNA replication inhibitor; inhibitor of DNA replication, cold shock protein homolog	N/A
uspF	0.636364	0.75	1	58	uspF	nucleotide binding filament protein; stress-induced protein, ATP-binding protein	N/A
ybgI	0.666667	0.555556	1	59	ybgI	conserved metal-binding protein	N/A
rpoH	0.5	0.666667	0.2	60	rpoH	RNA polymerase, sigma 32 (sigma H) factor	N/A
uspE	0.428571	0.666667	0.5	61	uspE	universal stress protein with a role cellular motility; stress-induced protein	N/A
cld	0.8	1	1	62	cld (wzzB)	regulator of length of O-antigen component of lipopolysaccharide chains	N/A
rpsU	0.230769	0.230769	0.6	63	rpsU	30S ribosomal subunit protein S21	Ribosome (eco03010)
ymcC	0.333333	0.555556	0.272727	64	ymcC (gfcB)	predicted outer membrane lipoprotein	N/A
ygjH	0.555556	0.428571	0.666667	65	ygjH	putative tRNA synthetase; putative tRNA binding protein; putative tRNA corner chaperone	N/A
ybeB	0.333333	0.714286	0.5	66	ybeB (rsfS)	ribosomal silencing factor	N/A
ydgL	0.5	0.333333	0.333333	67	ydgL (rsxA)	integral membrane protein of SoxR-reducing complex	N/A
cyaA	0.555556	0.428571	0	68	cyaA	adenylate cyclase	Purine metabolism (eco00230)
ribB	0.333333	0.5	0.2	69	ribB	3,4-dihydroxy-2-butanone 4-phosphate synthase	Riboflavin metabolism (eco00740)	Metabolic pathways (eco01100)
proQ	1	0.555556	0.333333	70	proQ	RNA chaperone, involved in posttranscriptional control of ProP levels	N/A
rph	0	1	1	71	rph	RNase PH	N/A
yfeN	0.333333	1	1	72	yfeN	conserved outer membrane protein	N/A
glgS	0	1	1	73	glgS	predicted glycogen synthesis protein	N/A
pspE	0.333333	1	1	74	pspE	thiosulfate sulfurtransferase	N/A
wrbA	0	0	1	75	wrbA	NAD(P)H:quinone oxidoreductase	N/A
tyrS	1	1	1	76	tyrS	tyrosyl-tRNA synthetase	Aminoacyl-tRNA biosynthesis (eco00970)
yfbE	1	1	1	77	yfbE (arnB)	UDP-L-Ara4O C-4" transaminase	Amino sugar and nucleotide sugar metabolism (eco00520)	Biosynthesis of secondary metabolites (eco01110)	Two-component system (eco02020)
ppa	0	0	1	78	ppa	inorganic pyrophosphatase	Oxidative phosphorylation (eco00190)
yafL	1	0	1	79	yafL	predicted lipoprotein and C40 family peptidase	N/A
dmsA	1	1	1	80	dmsA	dimethyl sulfoxide reductase	N/A
